# Supplementary material for: Grey and white matter microstructure is associated with polygenic risk for schizophrenia
Source: Mol Psychiatry. 2021 Aug 30;26(12):7709–18. doi: 10.1038/s41380-021-01260-5 (PMC8872982; doi:10.1038/s41380-021-01260-5)
Supplement: Supplementary file 2 — Table S1 [file 41380_2021_1260_MOESM2_ESM.xlsx]

## Sheet: S1
Supplementary Table 1 : Number of SNPs at each p-value inclusion threshold
PRS Threshold	Number of SNPs
0.0001	2172
0.001	5796
0.01	19339
0.1	78973
0.25	140608
0.5	211636
0.75	260346
1	290354
PRS: polygenic risk score, SNP: single-nucleotide polymorphism
