# Supplementary material for: Grey and white matter microstructure is associated with polygenic risk for schizophrenia
Source: Mol Psychiatry. 2021 Aug 30;26(12):7709–18. doi: 10.1038/s41380-021-01260-5 (PMC8872982; doi:10.1038/s41380-021-01260-5)
Supplement: Supplementary file 4 — Table S3 [file 41380_2021_1260_MOESM4_ESM.xlsx]

## Sheet: S3
Supplementary Table 3: Interaction PRS-SCZ * hemisphere subcortex (FA, MD, Vol, NDI, ODI)
		Fractional Anisotropy					Mean Diffusivity					Grey Matter Volume					Neurite density index					Orientation dispersion index
Structure	PRS	beta	SE	t statistic	p	p FDR	beta	SE	t statistic	p	p FDR	beta	SE	t statistic	p	p FDR	beta	SE	t statistic	p	p FDR	beta	SE	t statistic	p	p FDR
Accumbens	0.0001	-0.013486	0.0082727	-1.6302	0.10306	0.56417	0.0077386	0.0068133	1.1358	0.25604	0.8627	-0.0178	0.0068419	-2.6016	0.0092813	0.15652	-0.0064514	0.0071397	-0.9036	0.36622	0.78104	0.0044138	0.0080793	0.5463	0.58486	0.84074
Accumbens	0.001	-0.018564	0.0082732	-2.2439	0.024841	0.27998	0.0075137	0.0068118	1.103	0.27002	0.8627	-0.01457	0.0068421	-2.1294	0.033223	0.23256	-0.010018	0.0071373	-1.4037	0.16042	0.78104	0.0076202	0.0080796	0.9431	0.34561	0.73012
Accumbens	0.01	-0.015842	0.0082738	-1.9147	0.05553	0.51828	0.0079023	0.006812	1.16	0.24603	0.8627	-0.01595	0.0068421	-2.3312	0.019744	0.18428	-0.00636	0.0071356	-0.8913	0.37277	0.78104	0.010211	0.0080788	1.2639	0.20628	0.64176
Accumbens	0.1	-0.013924	0.0082726	-1.6831	0.092354	0.56417	0.004143	0.0068121	0.6082	0.54307	0.8627	-0.015117	0.006842	-2.2095	0.027145	0.21716	-0.0052053	0.0071354	-0.7295	0.4657	0.78104	0.012833	0.0080783	1.5886	0.11216	0.62522
Accumbens	0.25	-0.019022	0.0082726	-2.2994	0.021485	0.27998	0.0035652	0.0068137	0.5232	0.60081	0.8627	-0.016817	0.006842	-2.458	0.013975	0.15652	-0.0039372	0.0071346	-0.5518	0.58106	0.78104	0.015075	0.0080786	1.866	0.062047	0.62522
Accumbens	0.5	-0.018544	0.0082729	-2.2415	0.024998	0.27998	0.0033314	0.0068139	0.4889	0.6249	0.87136	-0.017275	0.0068419	-2.5249	0.011577	0.15652	-0.0039871	0.0071343	-0.5589	0.57626	0.78104	0.015255	0.0080791	1.8882	0.059005	0.62522
Accumbens	0.75	-0.019992	0.0082728	-2.4166	0.015669	0.27998	0.0035999	0.0068134	0.5284	0.59725	0.8627	-0.017061	0.0068419	-2.4937	0.012646	0.15652	-0.004708	0.0071338	-0.66	0.50928	0.78104	0.016588	0.008079	2.0533	0.040053	0.62522
Accumbens	1	-0.020232	0.0082729	-2.4456	0.014464	0.27998	0.0036588	0.0068133	0.537	0.59126	0.8627	-0.016876	0.0068419	-2.4665	0.013646	0.15652	-0.0048158	0.0071338	-0.6751	0.49964	0.78104	0.016672	0.0080791	2.0636	0.039065	0.62522
Amygdala	0.0001	0.0065625	0.0074794	0.8774	0.38027	0.86541	-0.0011442	0.0071214	-0.1607	0.87236	0.98411	-0.0012375	0.006374	-0.1942	0.84606	0.91452	-0.0041824	0.0064918	-0.6442	0.51942	0.78104	-0.0069629	0.007951	-0.8757	0.38118	0.76236
Amygdala	0.001	0.0053669	0.0074792	0.7176	0.47302	0.89422	0.00031928	0.0071214	0.0448	0.96424	0.98411	-0.0048722	0.0063739	-0.7644	0.44463	0.91452	-0.0043732	0.0064926	-0.6736	0.50059	0.78104	-0.005612	0.0079509	-0.7058	0.4803	0.84052
Amygdala	0.01	0.0017719	0.0074799	0.2369	0.81275	0.99855	-0.0010921	0.0071239	-0.1533	0.87816	0.98411	-0.004537	0.0063738	-0.7118	0.47658	0.91452	-0.0012994	0.0064942	-0.2001	0.84141	0.87258	-0.0013756	0.0079515	-0.173	0.86266	0.88911
Amygdala	0.1	1.3595e-05	0.0074795	0.0018	0.99855	0.99855	-0.0029698	0.0071252	-0.4168	0.67682	0.90243	-0.0045612	0.0063738	-0.7156	0.47423	0.91452	0.0031291	0.0064945	0.4818	0.62994	0.78104	0.0027198	0.0079511	0.3421	0.7323	0.87253
Amygdala	0.25	0.00086437	0.0074794	0.1156	0.908	0.99855	-0.0049625	0.0071267	-0.6963	0.48623	0.8627	-0.0041546	0.0063739	-0.6518	0.51452	0.91452	0.003545	0.0064939	0.5459	0.58514	0.78104	0.0036994	0.0079509	0.4653	0.64173	0.84074
Amygdala	0.5	-0.00051299	0.0074793	-0.0686	0.94532	0.99855	-0.0047032	0.0071274	-0.6599	0.50934	0.8627	-0.0032155	0.0063739	-0.5045	0.61392	0.91452	0.0045544	0.006495	0.7012	0.48318	0.78104	0.0058184	0.0079508	0.7318	0.46429	0.83872
Amygdala	0.75	-0.00048817	0.0074793	-0.0653	0.94796	0.99855	-0.0047684	0.0071268	-0.6691	0.50345	0.8627	-0.0033686	0.0063738	-0.5285	0.59715	0.91452	0.0050071	0.0064952	0.7709	0.44077	0.78104	0.0061213	0.0079509	0.7699	0.44137	0.82389
Amygdala	1	-0.00068432	0.0074793	-0.0915	0.9271	0.99855	-0.004953	0.0071268	-0.695	0.48707	0.8627	-0.0033557	0.0063738	-0.5265	0.59856	0.91452	0.0049058	0.0064951	0.7553	0.45007	0.78104	0.0062537	0.0079508	0.7865	0.43155	0.82389
Caudate	0.0001	-0.0073375	0.0053033	-1.3836	0.1665	0.72084	0.0020511	0.0036936	0.5553	0.57869	0.8627	-0.0062081	0.0071264	-0.8711	0.38368	0.91452	0.0019464	0.0080979	0.2404	0.81005	0.8559	0.0030744	0.0047722	0.6442	0.51944	0.84074
Caudate	0.001	-0.008538	0.0053033	-1.6099	0.10742	0.56417	0.0026984	0.0036938	0.7305	0.46508	0.8627	-0.0037641	0.0071256	-0.5283	0.59733	0.91452	0.002811	0.0080973	0.3472	0.72848	0.7999	0.0044419	0.0047728	0.9307	0.35202	0.73012
Caudate	0.01	-0.0064415	0.0053052	-1.2142	0.22468	0.78638	0.0011273	0.0036942	0.3052	0.76025	0.91797	-0.0016596	0.0071254	-0.2329	0.81583	0.91452	0.00086851	0.0080987	0.1072	0.9146	0.93123	0.0032074	0.0047723	0.6721	0.50153	0.84074
Caudate	0.1	-0.004996	0.0053061	-0.9416	0.34642	0.86541	-0.00030004	0.0036943	-0.0812	0.93527	0.98411	-0.0037509	0.0071256	-0.5264	0.59861	0.91452	-0.0045985	0.0080997	-0.5677	0.57022	0.78104	0.0012378	0.0047725	0.2594	0.79536	0.88911
Caudate	0.25	-0.0051877	0.0053064	-0.9776	0.32826	0.86541	0.000155	0.0036949	0.042	0.96654	0.98411	-0.0049801	0.007126	-0.6989	0.48464	0.91452	-0.0045099	0.0080993	-0.5568	0.57765	0.78104	0.0022327	0.0047723	0.4679	0.63989	0.84074
Caudate	0.5	-0.0040094	0.0053068	-0.7555	0.44994	0.89422	6.1544e-05	0.0036948	0.0167	0.98671	0.98671	-0.0053845	0.0071259	-0.7556	0.44987	0.91452	-0.0044211	0.0080995	-0.5459	0.58517	0.78104	0.0021135	0.0047726	0.4428	0.65789	0.84074
Caudate	0.75	-0.0043048	0.0053067	-0.8112	0.41725	0.86541	0.00047	0.0036946	0.1272	0.89877	0.98411	-0.0052264	0.0071259	-0.7334	0.4633	0.91452	-0.0043465	0.0080992	-0.5367	0.59151	0.78104	0.0027555	0.0047727	0.5773	0.56371	0.84074
Caudate	1	-0.0043652	0.0053067	-0.8226	0.41074	0.86541	0.00044724	0.0036947	0.1211	0.90365	0.98411	-0.0052599	0.007126	-0.7381	0.46044	0.91452	-0.0043876	0.0080993	-0.5417	0.58801	0.78104	0.0027395	0.0047727	0.574	0.56597	0.84074
Hippocampus	0.0001	0.0091341	0.006615	1.3808	0.16734	0.72084	-0.0064572	0.006934	-0.9312	0.35174	0.8627	0.01212	0.0067604	1.7928	0.073017	0.45433	0.003126	0.0062661	0.4989	0.61787	0.78104	-0.01225	0.0070274	-1.7431	0.081322	0.62522
Hippocampus	0.001	0.0083015	0.0066147	1.255	0.20948	0.78206	-0.0052457	0.006932	-0.7567	0.44921	0.8627	0.007743	0.0067605	1.1453	0.25208	0.91452	0.0027954	0.0062661	0.4461	0.65552	0.78104	-0.011702	0.0070274	-1.6652	0.095869	0.62522
Hippocampus	0.01	0.0072856	0.0066147	1.1014	0.27072	0.86541	-0.0057084	0.0069335	-0.8233	0.41034	0.8627	0.0053	0.0067604	0.784	0.43305	0.91452	0.004282	0.0062673	0.6832	0.49447	0.78104	-0.012903	0.0070274	-1.8361	0.066353	0.62522
Hippocampus	0.1	0.0054495	0.006615	0.8238	0.41005	0.86541	-0.0051802	0.0069344	-0.747	0.45504	0.8627	0.001988	0.0067601	0.2941	0.7687	0.91452	0.0023481	0.0062671	0.3747	0.7079	0.79285	-0.010072	0.0070276	-1.4331	0.15182	0.62522
Hippocampus	0.25	0.0058468	0.006615	0.8839	0.37677	0.86541	-0.0069578	0.0069359	-1.0032	0.31578	0.8627	0.0016325	0.0067598	0.2415	0.80916	0.91452	0.00036411	0.0062671	0.0581	0.95367	0.95367	-0.010484	0.0070276	-1.4919	0.13574	0.62522
Hippocampus	0.5	0.0061618	0.0066149	0.9315	0.3516	0.86541	-0.006767	0.0069348	-0.9758	0.32917	0.8627	0.00070054	0.0067597	0.1036	0.91746	0.91746	0.0019772	0.0062673	0.3155	0.7524	0.81028	-0.0099625	0.0070276	-1.4176	0.15631	0.62522
Hippocampus	0.75	0.0064241	0.0066149	0.9712	0.33147	0.86541	-0.0065974	0.0069347	-0.9514	0.34143	0.8627	0.00086928	0.0067597	0.1286	0.89768	0.91452	0.002424	0.0062673	0.3868	0.69893	0.79285	-0.010395	0.0070275	-1.4791	0.13911	0.62522
Hippocampus	1	0.0063938	0.0066149	0.9666	0.33376	0.86541	-0.0065795	0.0069348	-0.9488	0.34274	0.8627	0.0009166	0.0067597	0.1356	0.89214	0.91452	0.0024278	0.0062673	0.3874	0.69848	0.79285	-0.010311	0.0070275	-1.4673	0.14231	0.62522
Pallidum	0.0001	-0.0082615	0.0051811	-1.5946	0.11082	0.56417	0.015018	0.0078638	1.9098	0.056163	0.8627	0.0022494	0.0065195	0.345	0.73007	0.91452	-0.00508	0.0072625	-0.6995	0.48425	0.78104	0.005947	0.0056719	1.0485	0.29441	0.73012
Pallidum	0.001	-0.0087641	0.00518	-1.6919	0.090666	0.56417	0.017402	0.007862	2.2134	0.026871	0.8627	0.0027922	0.0065193	0.4283	0.66843	0.91452	-0.0062013	0.0072624	-0.8539	0.39318	0.78104	0.0058823	0.0056722	1.037	0.29972	0.73012
Pallidum	0.01	-0.0066727	0.0051801	-1.2881	0.1977	0.78206	0.010287	0.0078667	1.3077	0.191	0.8627	0.00444	0.0065197	0.681	0.49587	0.91452	-0.005878	0.0072635	-0.8093	0.41837	0.78104	0.0076999	0.0056726	1.3574	0.17466	0.64147
Pallidum	0.1	-0.0033906	0.0051791	-0.6547	0.51268	0.92613	-0.00036013	0.0078659	-0.0458	0.96348	0.98411	0.0046808	0.0065197	0.718	0.47279	0.91452	-0.0053896	0.0072636	-0.742	0.45809	0.78104	0.007179	0.005673	1.2655	0.20571	0.64176
Pallidum	0.25	-0.0015426	0.0051784	-0.2979	0.76579	0.99855	-0.0027521	0.0078675	-0.3498	0.72648	0.91797	0.0037553	0.0065196	0.576	0.56462	0.91452	-0.0046927	0.0072631	-0.6461	0.51821	0.78104	0.0054612	0.005673	0.9627	0.33572	0.73012
Pallidum	0.5	-0.0017984	0.0051783	-0.3473	0.72837	0.99855	-0.0028168	0.0078658	-0.3581	0.72026	0.91797	0.0044246	0.0065196	0.6787	0.49736	0.91452	-0.0038219	0.0072632	-0.5262	0.59875	0.78104	0.0054047	0.005673	0.9527	0.34075	0.73012
Pallidum	0.75	-0.0017151	0.0051782	-0.3312	0.74048	0.99855	-0.0023885	0.0078659	-0.3037	0.76139	0.91797	0.0045927	0.0065197	0.7044	0.48116	0.91452	-0.0034066	0.0072632	-0.469	0.63905	0.78104	0.0053316	0.0056731	0.9398	0.34732	0.73012
Pallidum	1	-0.0017543	0.0051782	-0.3388	0.73477	0.99855	-0.0022952	0.0078658	-0.2918	0.77044	0.91797	0.0045003	0.0065196	0.6903	0.49003	0.91452	-0.0032833	0.0072632	-0.452	0.65124	0.78104	0.00538	0.005673	0.9483	0.34296	0.73012
Putamen	0.0001	-0.00072818	0.0065237	-0.1116	0.91112	0.99855	0.010946	0.0077621	1.4102	0.15848	0.8627	0.002643	0.0069787	0.3787	0.70489	0.91452	-0.0091588	0.0071532	-1.2804	0.20042	0.78104	-0.011526	0.0069047	-1.6694	0.095052	0.62522
Putamen	0.001	-0.00025971	0.0065231	-0.0398	0.96824	0.99855	0.012485	0.0077587	1.6092	0.10758	0.8627	0.0030641	0.0069782	0.4391	0.66059	0.91452	-0.0087667	0.0071532	-1.2256	0.22037	0.78104	-0.0091882	0.0069046	-1.3307	0.18328	0.64147
Putamen	0.01	-0.00056271	0.0065246	-0.0862	0.93127	0.99855	0.0092126	0.0077638	1.1866	0.23539	0.8627	0.0055422	0.0069782	0.7942	0.42707	0.91452	-0.0075111	0.0071543	-1.0499	0.29378	0.78104	-0.0070247	0.0069047	-1.0174	0.30898	0.73012
Putamen	0.1	-0.0010449	0.006524	-0.1602	0.87275	0.99855	0.0064698	0.0077641	0.8333	0.40468	0.8627	0.0046943	0.0069771	0.6728	0.50107	0.91452	-0.0055275	0.0071539	-0.7726	0.43973	0.78104	-0.0030716	0.0069044	-0.4449	0.65641	0.84074
Putamen	0.25	-0.0015078	0.0065231	-0.2311	0.81721	0.99855	0.0054884	0.0077648	0.7068	0.47968	0.8627	0.0040726	0.0069775	0.5837	0.55944	0.91452	-0.0050432	0.0071537	-0.705	0.48083	0.78104	-0.0012734	0.0069044	-0.1844	0.85367	0.88911
Putamen	0.5	-0.0020227	0.0065232	-0.3101	0.7565	0.99855	0.0054172	0.0077643	0.6977	0.48536	0.8627	0.0041264	0.0069775	0.5914	0.55426	0.91452	-0.0053898	0.0071538	-0.7534	0.4512	0.78104	-0.0013562	0.0069043	-0.1964	0.84428	0.88911
Putamen	0.75	-0.0016976	0.0065233	-0.2602	0.79468	0.99855	0.0049765	0.0077638	0.641	0.52153	0.8627	0.0041268	0.0069774	0.5915	0.55421	0.91452	-0.0053095	0.0071538	-0.7422	0.45798	0.78104	-0.0011016	0.0069044	-0.1596	0.87323	0.88911
Putamen	1	-0.0017453	0.0065234	-0.2675	0.78905	0.99855	0.004998	0.0077638	0.6438	0.51974	0.8627	0.0041377	0.0069774	0.593	0.55317	0.91452	-0.0053142	0.0071539	-0.7428	0.45758	0.78104	-0.0011143	0.0069044	-0.1614	0.87178	0.88911
Thalamus	0.0001	0.0044986	0.0063555	0.7078	0.47905	0.89422	0.0031018	0.004724	0.6566	0.51144	0.8627	0.00079516	0.0062148	0.1279	0.89819	0.91452	0.014486	0.0078299	1.8501	0.0643	0.78104	-0.0032388	0.0063156	-0.5128	0.60807	0.84074
Thalamus	0.001	0.00096673	0.0063548	0.1521	0.87909	0.99855	0.0036301	0.0047234	0.7685	0.44217	0.8627	0.0017257	0.006215	0.2777	0.78126	0.91452	0.013503	0.0078266	1.7252	0.08449	0.78104	-0.0010081	0.0063163	-0.1596	0.8732	0.88911
Thalamus	0.01	0.0001227	0.0063559	0.0193	0.9846	0.99855	0.002826	0.0047236	0.5983	0.54966	0.8627	0.0011409	0.0062148	0.1836	0.85435	0.91452	0.010953	0.0078285	1.3991	0.16179	0.78104	0.00061482	0.0063168	0.0973	0.92246	0.92246
Thalamus	0.1	0.0016838	0.0063558	0.2649	0.79107	0.99855	0.0022224	0.0047229	0.4706	0.63796	0.87136	0.00084897	0.0062148	0.1366	0.89134	0.91452	0.0098771	0.007828	1.2618	0.20704	0.78104	0.0010477	0.0063155	0.1659	0.86824	0.88911
Thalamus	0.25	0.0013123	0.0063556	0.2065	0.83642	0.99855	0.0025591	0.0047241	0.5417	0.58802	0.8627	0.00079679	0.0062147	0.1282	0.89798	0.91452	0.008618	0.0078277	1.101	0.27092	0.78104	0.002676	0.0063153	0.4237	0.67176	0.84074
Thalamus	0.5	0.0014239	0.0063558	0.224	0.82273	0.99855	0.0025034	0.0047242	0.5299	0.59618	0.8627	0.0013939	0.0062148	0.2243	0.82254	0.91452	0.0074752	0.0078279	0.9549	0.33961	0.78104	0.0023705	0.0063161	0.3753	0.70743	0.86122
Thalamus	0.75	0.0010953	0.0063558	0.1723	0.86317	0.99855	0.0027231	0.0047241	0.5764	0.56432	0.8627	0.0013523	0.0062148	0.2176	0.82774	0.91452	0.0072577	0.0078279	0.9272	0.35385	0.78104	0.0027808	0.0063162	0.4403	0.65975	0.84074
Thalamus	1	0.0010773	0.0063557	0.1695	0.8654	0.99855	0.0026886	0.0047241	0.5691	0.56928	0.8627	0.0014227	0.0062148	0.2289	0.81893	0.91452	0.007067	0.0078278	0.9028	0.36663	0.78104	0.0026433	0.0063163	0.4185	0.6756	0.84074
PRS: polygenic risk score, SE: standard error, p: uncorrected, p FDR: false discovery rate corrected. Significant results are bold (p FDR < 0.05).
