# Supplementary material for: Grey and white matter microstructure is associated with polygenic risk for schizophrenia
Source: Mol Psychiatry. 2021 Aug 30;26(12):7709–18. doi: 10.1038/s41380-021-01260-5 (PMC8872982; doi:10.1038/s41380-021-01260-5)
Supplement: Supplementary file 15 — Table S14 [file 41380_2021_1260_MOESM15_ESM.xlsx]

## Sheet: S7
Supplementary Table 14: Results for association between most predictive PRS and regional CT, SA, FA, MD, Vol, IC, NDI, ODI, LGI
		Cortical Thickness						Surface area						Fractional Anisotropy						Mean Diffusivity						Grey matter volume						Intrinsic curvature						Neurite density index						Orientation dispersion index
Region	Area	beta	SE	t statistic	R2	p	p FDR	beta	SE	t statistic	R2	p	p FDR	beta	SE	t statistic	R2	p	p FDR	beta	SE	t statistic	R2	p	p FDR	beta	SE	t statistic	R2	p	p FDR	beta	SE	t statistic	R2	p	p FDR	beta	SE	t statistic	R2	p	p FDR	beta	SE	t statistic	R2	p	p FDR
10d	orbital and polar frontal cortex	0.0032953	0.0040502	0.8136	0.00092168	0.41588	0.79636	-0.00049235	0.0021206	-0.2322	-0.0002108	0.8164	0.89605	-0.0098228	0.0038843	-2.5289	0.0084232	0.011446	0.037459	0.011182	0.003547	3.1525	0.010504	0.0016197	0.0067038	0.0022738	0.0023354	0.9736	4.8439e-05	0.33024	0.69396	0.0014362	0.0035125	0.4089	-0.00032529	0.68263	0.84391	-0.014905	0.0038951	-3.8267	0.021716	0.00013001	0.00033431	0.0053925	0.0040554	1.3297	0.002552	0.18363	0.42391
10pp	orbital and polar frontal cortex	-0.0014893	0.0041582	-0.3581	0.00017983	0.72024	0.92602	-0.0026706	0.0020988	-1.2724	0.00018584	0.20323	0.50961	-0.013492	0.003844	-3.5099	0.015709	0.00044863	0.0040136	0.014642	0.0039421	3.7143	0.020682	0.00020398	0.0014776	-0.0006557	0.0023337	-0.281	-0.00023392	0.77873	0.91211	-0.0060219	0.0031645	-1.903	0.0021121	0.057048	0.30202	-0.015952	0.0039435	-4.045	0.023827	5.2383e-05	0.00016837	0.011567	0.0039721	2.912	0.011731	0.0035931	0.052204
10r	anterior cingulate and medial prefrontal cortex	-0.00094352	0.0041222	-0.2289	1.9746e-05	0.81896	0.96348	-0.0051385	0.0036065	-1.4248	0.0021989	0.15422	0.47862	0.00082916	0.0031615	0.2623	-0.00039168	0.79312	0.85818	0.0029193	0.002819	1.0356	0.00014939	0.3004	0.43607	-0.0046131	0.0038545	-1.1968	0.0017535	0.23138	0.59499	-0.00072459	0.0040681	-0.1781	1.5747e-05	0.85864	0.91244	-0.0048728	0.0039483	-1.2342	0.0019987	0.21715	0.23128	-0.0035658	0.0035291	-1.0104	0.00049949	0.31231	0.55659
10v	anterior cingulate and medial prefrontal cortex	-0.0089353	0.0041586	-2.1486	0.0076412	0.031667	0.29556	-0.0072721	0.0029803	-2.4401	0.0037944	0.014688	0.20271	-0.009438	0.0025685	-3.6746	0.00516	0.00023849	0.002683	0.011315	0.002223	5.0898	0.0073779	3.5964e-07	9.2478e-06	-0.0071741	0.003084	-2.3262	0.0033017	0.02001	0.2001	-0.0088168	0.0037739	-2.3363	0.0063152	0.019481	0.14611	-0.0055432	0.0039022	-1.4206	0.0026008	0.15545	0.16856	0.0034802	0.0032278	1.0782	0.0004109	0.28095	0.52754
11l	orbital and polar frontal cortex	-0.00060507	0.004138	-0.1462	-4.4295e-06	0.88375	0.96861	0.0028794	0.0033807	0.8517	0.00030296	0.39437	0.65451	-0.0079179	0.003152	-2.512	0.0048601	0.012007	0.038236	0.018968	0.0038193	4.9664	0.033889	6.8393e-07	1.3679e-05	0.0038754	0.0034435	1.1254	0.00091044	0.26041	0.61677	0.002573	0.0039108	0.6579	0.00051047	0.51059	0.77887	-0.016099	0.003565	-4.516	0.023762	6.3137e-06	3.1569e-05	0.0032002	0.0033025	0.969	0.00040831	0.33253	0.57553
13l	orbital and polar frontal cortex	-0.0093032	0.0041339	-2.2505	0.00811	0.024422	0.27475	0.0016848	0.00165	1.0211	2.946e-05	0.30722	0.59463	-0.014548	0.0033571	-4.3334	0.016781	1.4707e-05	0.0004412	0.012949	0.0035566	3.6409	0.014448	0.00027194	0.0016879	0.0013217	0.0015831	0.8349	-3.1561e-05	0.40379	0.73505	0.0024538	0.0029971	0.8187	0.00020451	0.41295	0.7322	-0.017131	0.0035154	-4.8731	0.02627	1.1015e-06	6.6915e-06	0.0095926	0.0036752	2.6101	0.0074797	0.0090541	0.081486
1	early somatosensory and motor cortex	-0.0045315	0.0039464	-1.1483	0.0017634	0.25087	0.62716	0.0023355	0.0033065	0.7063	9.1118e-05	0.47998	0.71997	-0.0060967	0.0028943	-2.1064	0.0021195	0.035173	0.083305	0.001349	0.0034436	0.3918	-0.000319	0.69524	0.79035	-0.002256	0.0035622	-0.6333	0.0001384	0.52654	0.82359	0.014793	0.0037696	3.9243	0.021326	8.7091e-05	0.0062616	-0.015427	0.0034736	-4.4411	0.017366	8.9682e-06	4.0357e-05	-0.0017269	0.0036678	-0.4708	-0.00021264	0.63777	0.79786
23c	sensori-motor associated paracentral lobular and mid cingulate cortex	0.0018413	0.0041277	0.4461	0.00027349	0.65554	0.9129	-4.843e-05	0.0034471	-0.014	-0.00036651	0.98879	0.99052	0.0022589	0.0036485	0.6191	5.8822e-05	0.53584	0.6304	0.001066	0.0035414	0.301	-0.00026829	0.76341	0.8366	0.0016394	0.0035196	0.4658	-0.00011498	0.64136	0.84853	0.0018175	0.0039813	0.4565	0.00015908	0.64803	0.83318	-0.013076	0.0040553	-3.2244	0.016272	0.001263	0.0022734	-0.00646	0.003934	-1.6421	0.0034673	0.10058	0.31761
23d	posterior cingulate cortex	0.0062057	0.0041291	1.5029	0.0036632	0.13287	0.45124	0.0011211	0.0033472	0.3349	-0.00032522	0.73767	0.85617	0.0048982	0.0024678	1.9849	0.0011942	0.047165	0.10612	-0.0022982	0.0029042	-0.7913	-2.941e-05	0.42876	0.55523	0.0076158	0.0034084	2.2344	0.0042937	0.025457	0.21821	0.0013497	0.0038163	0.3537	-0.00012298	0.7236	0.85689	-0.0088571	0.0029069	-3.047	0.004687	0.0023128	0.003832	-0.005967	0.003351	-1.7806	0.0022032	0.074976	0.26991
24dd	sensori-motor associated paracentral lobular and mid cingulate cortex	-0.001571	0.0040829	-0.3848	0.00015354	0.70042	0.92553	-0.0030469	0.0034884	-0.8734	0.00047809	0.38243	0.65451	-0.00060598	0.0027517	-0.2202	-0.00030969	0.8257	0.87848	-0.00096745	0.0025332	-0.3819	-0.00025536	0.70254	0.79035	-0.0035757	0.0036653	-0.9756	0.00088234	0.32929	0.69396	0.0054875	0.0039005	1.4069	0.0024219	0.15948	0.46558	-0.015636	0.0029805	-5.246	0.015807	1.5597e-07	1.4671e-06	-0.0021246	0.0030763	-0.6906	-0.00011713	0.48981	0.71101
24dv	sensori-motor associated paracentral lobular and mid cingulate cortex	-0.0034192	0.0041368	-0.8265	0.0010744	0.40851	0.79066	-0.0038177	0.0031803	-1.2004	0.0007086	0.22999	0.52402	-0.0035877	0.0027278	-1.3153	0.0004795	0.18843	0.30834	0.0010494	0.0032404	0.3239	-0.0003866	0.74605	0.82894	-0.0015057	0.0037122	-0.4056	-0.00012951	0.68502	0.85457	-0.00012592	0.0038591	-0.0326	-0.00030868	0.97397	0.98491	-0.014047	0.0030773	-4.5647	0.013002	5.0132e-06	2.654e-05	0.001577	0.0031857	0.495	-0.00026205	0.62058	0.78665
25	anterior cingulate and medial prefrontal cortex	0.00046103	0.004087	0.1128	-7.6832e-05	0.91019	0.96861	-0.0010779	0.0025709	-0.4193	-0.00025663	0.67503	0.81106	-0.0039013	0.0030638	-1.2734	0.00069435	0.20289	0.32295	0.0057646	0.0030002	1.9214	0.0018794	0.054686	0.11314	-0.0021274	0.003064	-0.6943	-6.777e-05	0.48748	0.82007	-0.0019123	0.0038243	-0.5	9.2444e-05	0.61706	0.82275	-0.0063366	0.003394	-1.867	0.0026781	0.061904	0.070523	0.00096586	0.0034168	0.2827	-0.00040604	0.77743	0.89101
2	early somatosensory and motor cortex	-0.00036818	0.0040366	-0.0912	-0.00011025	0.92733	0.97046	0.0032694	0.0036641	0.8923	0.00067901	0.37224	0.65451	-0.0058257	0.0027574	-2.1127	0.0020592	0.034629	0.083109	-0.0019874	0.003392	-0.5859	-0.00012344	0.55795	0.66073	0.0020862	0.003789	0.5506	0.0001738	0.5819	0.82474	0.002875	0.0039735	0.7235	0.00069774	0.46935	0.76902	-0.012671	0.0037728	-3.3584	0.013112	0.00078461	0.0015186	0.0016317	0.0032302	0.5051	-0.00026391	0.61346	0.78665
31a	posterior cingulate cortex	0.0081813	0.0040214	2.0344	0.0058289	0.041911	0.30263	-0.0016544	0.0036748	-0.4502	-5.7115e-05	0.65256	0.81106	-0.0017779	0.0031807	-0.559	-0.0002655	0.57619	0.66484	-0.0023681	0.0032281	-0.7336	-6.3491e-05	0.4632	0.58305	0.0042453	0.0037407	1.1349	0.0012695	0.25643	0.61544	0.0056285	0.0039224	1.435	0.0027899	0.1513	0.46188	-0.013149	0.0033011	-3.9832	0.011772	6.8074e-05	0.00020087	-0.0020184	0.0035904	-0.5622	-0.00014306	0.57401	0.77458
31pd	posterior cingulate cortex	-0.00077706	0.0041313	-0.1881	1.4021e-05	0.85081	0.96861	-0.0047649	0.0030209	-1.5773	0.0012238	0.11474	0.46129	-0.0086343	0.003197	-2.7008	0.0048005	0.0069204	0.028187	0.0034968	0.0033402	1.0469	0.00055117	0.29516	0.43548	-0.0044116	0.0031604	-1.3959	0.00096714	0.16275	0.53585	-0.0051127	0.0037458	-1.3649	0.0019596	0.17229	0.47212	-0.019292	0.003484	-5.5374	0.027729	3.0833e-08	4.9664e-07	0.0056542	0.0035519	1.5919	0.0020653	0.11142	0.32768
31pv	posterior cingulate cortex	0.0011353	0.0041502	0.2735	8.3612e-05	0.78443	0.94132	-0.0044969	0.00371	-1.2121	0.0016625	0.22548	0.52402	0.0025077	0.0034192	0.7334	7.1276e-05	0.46329	0.55968	-0.0010715	0.0036145	-0.2964	-0.00031042	0.76689	0.8366	-0.0019414	0.0037802	-0.5136	8.7626e-05	0.60756	0.82849	-0.012054	0.0040335	-2.9883	0.014423	0.0028062	0.03608	-0.0053921	0.0037108	-1.4531	0.0019231	0.14621	0.16047	-0.0076267	0.003749	-2.0344	0.0045566	0.041921	0.22866
33pr	anterior cingulate and medial prefrontal cortex	0.0017247	0.004141	0.4165	0.00024983	0.67704	0.92553	0.0018183	0.0029661	0.613	-0.00014618	0.53985	0.73849	-0.0055166	0.0025227	-2.1868	0.0015597	0.028763	0.071907	0.0060961	0.0028917	2.1082	0.0018989	0.03502	0.079793	0.0023962	0.0038226	0.6268	0.00020215	0.53076	0.82359	0.0049555	0.0034758	1.4257	0.00059774	0.15396	0.46188	-0.011312	0.0031454	-3.5965	0.0082391	0.00032286	0.00072644	0.001524	0.0027196	0.5604	-0.0001973	0.57523	0.77458
3a	early somatosensory and motor cortex	0.0069249	0.0041453	1.6705	0.0045689	0.09482	0.37952	-0.0051121	0.0033628	-1.5202	0.001968	0.12847	0.46129	-0.0057485	0.0029259	-1.9647	0.0018228	0.049454	0.10856	0.0015896	0.0028763	0.5526	-0.00021743	0.58051	0.68295	-0.0025077	0.0034337	-0.7303	9.5836e-05	0.46519	0.78994	-0.003488	0.0036941	-0.9442	0.00061177	0.34506	0.67512	-0.011741	0.0037404	-3.1391	0.010503	0.0016957	0.0029704	0.0033545	0.0038031	0.882	0.00054474	0.37776	0.63548
3b	early somatosensory and motor cortex	-0.0054928	0.0040701	-1.3496	0.0026981	0.17716	0.52277	-0.0039176	0.0030003	-1.3057	0.00077912	0.19165	0.50961	-0.0062947	0.0037497	-1.6787	0.0031042	0.093209	0.18851	0.0043999	0.0031689	1.3885	0.0010993	0.165	0.26757	-0.0066102	0.0030273	-2.1835	0.0027922	0.029001	0.22697	-0.0011065	0.0032422	-0.3413	-0.00032821	0.73289	0.86222	-0.012508	0.0042165	-2.9664	0.01548	0.0030147	0.00476	0.00038138	0.0036065	0.1057	-0.00041722	0.91578	0.96474
43	posterior opercular cortex	-0.0051627	0.0041269	-1.251	0.0024792	0.21094	0.58294	-0.00086893	0.0026396	-0.3292	-0.00026639	0.74202	0.85617	-0.0069992	0.0032311	-2.1662	0.0035706	0.030298	0.073698	0.0095368	0.0037002	2.5774	0.0078077	0.0099581	0.028007	-0.0059714	0.0027141	-2.2001	0.0020372	0.027801	0.22697	-0.0009007	0.0035633	-0.2528	-0.00037234	0.80044	0.88773	-0.018971	0.0036954	-5.1336	0.032051	2.8517e-07	2.1388e-06	0.0038708	0.0035175	1.1004	0.00085825	0.27115	0.52493
44	inferior frontal cortex	-0.0056418	0.004089	-1.3798	0.002962	0.16767	0.503	-0.009494	0.0035767	-2.6544	0.0071259	0.0079479	0.16134	-0.011408	0.0034156	-3.3399	0.010239	0.00083855	0.0058054	0.013517	0.0036657	3.6874	0.014929	0.00022673	0.0015116	-0.011535	0.0034862	-3.3087	0.010647	0.00093797	0.084417	-0.0040079	0.0038599	-1.0383	0.0014584	0.29913	0.63344	-0.017252	0.0039372	-4.3818	0.027713	1.1793e-05	5.1775e-05	0.0066018	0.0036285	1.8194	0.0032205	0.068854	0.26111
45	inferior frontal cortex	-0.0086115	0.0040727	-2.1144	0.007033	0.034481	0.29556	-0.0029774	0.0024659	-1.2074	0.00024295	0.22728	0.52402	-0.011748	0.0035017	-3.355	0.012357	0.00079416	0.005718	0.010801	0.0037327	2.8935	0.0097504	0.0038109	0.014291	-0.0059775	0.002565	-2.3304	0.0019191	0.019789	0.2001	-0.0012385	0.0033634	-0.3682	-0.00029866	0.71269	0.85142	-0.015902	0.0039995	-3.9759	0.024898	7.0202e-05	0.00020381	0.010512	0.0037213	2.8248	0.010272	0.0047331	0.060854
46	dorsolateral prefrontal cortex	-0.0029856	0.0040061	-0.7453	0.00066564	0.45612	0.82362	-0.0073813	0.003465	-2.1302	0.0044809	0.033155	0.2899	-0.010928	0.0036833	-2.967	0.0092777	0.0030087	0.015729	0.0075766	0.0037556	2.0174	0.0053326	0.043657	0.097016	-0.0088946	0.0035782	-2.4858	0.0072321	0.01293	0.16405	-0.0035239	0.003899	-0.9038	0.0010901	0.36611	0.67939	-0.014579	0.0041348	-3.526	0.020789	0.00042222	0.0008941	0.0070453	0.0038306	1.8392	0.0039577	0.065888	0.26111
47l	inferior frontal cortex	0.0026438	0.0041031	0.6444	0.00058256	0.51935	0.83467	0.0047653	0.0036574	1.3029	0.0018727	0.1926	0.50961	-0.0034034	0.0038028	-0.895	0.00077892	0.3708	0.48366	0.014341	0.0040606	3.5318	0.020042	0.00041303	0.0021866	0.0090886	0.0037208	2.4427	0.0076516	0.014582	0.16405	0.0095354	0.0040577	2.3499	0.0089423	0.01878	0.14611	-0.010544	0.0040748	-2.5875	0.010837	0.009669	0.013086	0.00031565	0.0039777	0.0794	-0.00024446	0.93675	0.96474
47m	orbital and polar frontal cortex	-0.011861	0.0041079	-2.8873	0.01321	0.0038873	0.11022	0.0049667	0.0031117	1.5962	0.0014388	0.11046	0.46129	-0.018598	0.0039854	-4.6664	0.032552	3.0724e-06	0.00011061	0.03034	0.0038209	7.9404	0.083118	2.053e-15	3.6954e-13	0.001779	0.0029933	0.5943	-0.00020059	0.5523	0.82474	0.0042866	0.003736	1.1474	0.0015534	0.25122	0.595	-0.020896	0.0040307	-5.1842	0.042002	2.1775e-07	1.7816e-06	0.014014	0.0041198	3.4018	0.018965	0.00066998	0.020099
47s	orbital and polar frontal cortex	0.002019	0.0041319	0.4886	0.0003463	0.6251	0.89584	0.0044287	0.0034714	1.2758	0.0013539	0.20204	0.50961	-0.010151	0.0038066	-2.6668	0.0092178	0.0076604	0.028187	-0.00045436	0.0038688	-0.1174	-0.0002461	0.90651	0.94319	0.0048155	0.0034764	1.3852	0.0016804	0.16599	0.53585	0.0080835	0.0039017	2.0718	0.0058875	0.03829	0.24615	-0.012537	0.0040295	-3.1113	0.015432	0.0018637	0.0031949	0.0081679	0.0041357	1.975	0.0062801	0.048279	0.22869
4	early somatosensory and motor cortex	-0.0018837	0.0040358	-0.4667	0.00022606	0.64069	0.90351	-0.0015487	0.0032367	-0.4785	-0.00020346	0.63231	0.80152	-0.003036	0.0034557	-0.8785	0.00022576	0.37966	0.48467	-0.001215	0.0038302	-0.3172	-0.00018201	0.75109	0.82942	-0.0090296	0.0035338	-2.5552	0.0071215	0.010615	0.15922	0.012165	0.0038101	3.1927	0.014338	0.00141	0.02115	-0.01702	0.0041656	-4.0858	0.027916	4.3984e-05	0.00015524	-0.010743	0.0038943	-2.7587	0.0099714	0.0058043	0.069652
52	early auditory cortex	-0.0088192	0.0040127	-2.1978	0.0073206	0.027966	0.29556	5.1081e-05	0.001424	0.0359	-9.0895e-05	0.97138	0.99052	-0.0044144	0.0031671	-1.3939	0.00097178	0.16336	0.27738	0.016918	0.0033567	5.04	0.025579	4.6707e-07	1.0509e-05	-0.0034023	0.0017356	-1.9603	0.00047694	0.049964	0.29978	4.2755e-17	1.5279e-16	0.2798	0	0.77961	0.88009	-0.0021332	0.0036734	-0.5807	0.00010071	0.56144	0.5742	0.0075523	0.0037447	2.0168	0.0046837	0.043725	0.22869
55b	premotor cortex	0.002835	0.0040886	0.6934	0.00069502	0.48807	0.82979	-0.0020158	0.0030576	-0.6593	-0.00014683	0.50972	0.73399	-0.0057862	0.0037939	-1.5251	0.0024624	0.12724	0.22903	0.0041551	0.0039494	1.0521	0.0013603	0.29276	0.43548	-0.0025976	0.003116	-0.8336	9.2083e-05	0.40449	0.73505	0.0023598	0.0035487	0.665	0.00025101	0.50607	0.77887	-0.017956	0.0039823	-4.509	0.028427	6.5267e-06	3.1751e-05	-0.001608	0.0039681	-0.4052	-1.4764e-05	0.68531	0.8279
5L	sensori-motor associated paracentral lobular and mid cingulate cortex	0.0022747	0.0040549	0.561	0.00038937	0.57482	0.87206	-0.0037308	0.0036374	-1.0257	0.00087846	0.30504	0.59463	-0.00010185	0.0038049	-0.0268	-0.00037386	0.97864	0.98532	-0.0065776	0.0039205	-1.6777	0.0038134	0.093402	0.17332	-0.0010503	0.0037105	-0.2831	-0.00022184	0.77712	0.91211	0.0020007	0.0039237	0.5099	0.00019818	0.61012	0.82275	-0.015859	0.004037	-3.9283	0.02315	8.5638e-05	0.00023715	-0.0061812	0.0041391	-1.4934	0.0035518	0.13535	0.37403
5m	sensori-motor associated paracentral lobular and mid cingulate cortex	0.0015112	0.0041145	0.3673	0.00016456	0.71341	0.92602	0.00014449	0.0025779	0.0561	-0.00031554	0.9553	0.98824	-0.00041461	0.0036412	-0.1139	-0.00041143	0.90934	0.93532	-0.0053545	0.0035239	-1.5195	0.001783	0.12865	0.22483	-0.0014984	0.0026925	-0.5565	-0.00017573	0.57786	0.82474	0.013136	0.0034285	3.8315	0.013953	0.00012751	0.0062616	-0.013547	0.0039898	-3.3956	0.016076	0.00068536	0.0013409	-0.0092936	0.0040755	-2.2803	0.0080073	0.022592	0.16944
5mv	sensori-motor associated paracentral lobular and mid cingulate cortex	0.0073186	0.00397	1.8435	0.0046621	0.065263	0.37952	-0.0044795	0.002672	-1.6765	0.00099503	0.093648	0.44359	-0.00058319	0.0025672	-0.2272	-0.00030463	0.8203	0.87848	-0.0029312	0.0032388	-0.905	0.00024931	0.36545	0.49798	-0.0033946	0.002432	-1.3958	0.0004077	0.16278	0.53585	0.0025839	0.0034995	0.7384	9.2312e-05	0.4603	0.76902	-0.011892	0.003241	-3.6692	0.009482	0.00024351	0.00055484	0.0034902	0.0030002	1.1633	0.00041552	0.2447	0.50052
6a	premotor cortex	0.0060049	0.0040664	1.4767	0.0032557	0.13976	0.45739	0.0020505	0.0034556	0.5934	-3.2834e-05	0.55291	0.73849	-0.00087314	0.0027855	-0.3135	-0.00033603	0.75393	0.82456	-0.0049726	0.0035331	-1.4074	0.0018723	0.1593	0.26551	0.00069037	0.0034544	0.1999	-0.00036363	0.8416	0.95358	0.0052678	0.0038033	1.3851	0.0021876	0.16604	0.47212	-0.0095883	0.0031513	-3.0426	0.0060316	0.0023464	0.0038396	-0.0063964	0.0032286	-1.9812	0.0024385	0.047576	0.22869
6d	premotor cortex	0.0020171	0.0039231	0.5142	0.00019998	0.60714	0.88696	-0.00056921	0.0037228	-0.1529	-0.00024542	0.87848	0.93566	-0.0043807	0.0037941	-1.1546	0.0012821	0.24825	0.36627	-0.00035805	0.0039477	-0.0907	-0.00020995	0.92773	0.95316	-0.0029963	0.0038521	-0.7778	0.00064612	0.43667	0.75738	0.0077693	0.0037444	2.0749	0.0049566	0.037997	0.24615	-0.014019	0.0040656	-3.4482	0.018229	0.00056481	0.0011296	-0.00081436	0.0040257	-0.2023	-0.00019267	0.83969	0.91051
6ma	sensori-motor associated paracentral lobular and mid cingulate cortex	0.0019187	0.0039494	0.4858	0.00017445	0.62709	0.89584	0.0072826	0.0038081	1.9124	0.0047771	0.055829	0.3589	-0.0010687	0.0032943	-0.3244	-0.00036564	0.74563	0.8234	-0.0052184	0.0037248	-1.401	0.0021418	0.16122	0.26624	0.0072208	0.0038085	1.896	0.0047858	0.05797	0.3162	0.013637	0.0039486	3.4536	0.018457	0.00055352	0.014233	-0.0074696	0.0037732	-1.9796	0.0044043	0.047752	0.056179	-0.0041196	0.0037244	-1.1061	0.0010078	0.26868	0.52493
6mp	sensori-motor associated paracentral lobular and mid cingulate cortex	-0.0036357	0.0040076	-0.9072	0.0010885	0.36431	0.76251	0.0032441	0.0038196	0.8493	0.00078511	0.39571	0.65451	-0.004437	0.0041094	-1.0797	0.0018695	0.28028	0.39725	-0.0025029	0.0037459	-0.6682	0.00021178	0.50404	0.60484	0.00069534	0.0037373	0.1861	-0.00025857	0.8524	0.95358	0.013239	0.0037899	3.4932	0.016538	0.00047762	0.014233	-0.01542	0.0041592	-3.7073	0.023433	0.00020968	0.00049015	-0.001652	0.0041479	-0.3983	0.00017375	0.69044	0.82852
6r	premotor cortex	-0.0040824	0.0040545	-1.0069	0.0014467	0.31399	0.73401	-0.0045523	0.0029848	-1.5252	0.0010012	0.12722	0.46129	-0.017498	0.0041177	-4.2493	0.029775	2.1475e-05	0.00048793	0.017273	0.0036325	4.7551	0.028909	1.9884e-06	3.1455e-05	-0.0084158	0.0030959	-2.7184	0.00489	0.0065623	0.14559	-0.0059226	0.0034591	-1.7122	0.0021894	0.086872	0.36326	-0.023024	0.0041946	-5.489	0.051972	4.0607e-08	5.6225e-07	0.0052639	0.0041605	1.2652	0.002623	0.2058	0.441
6v	premotor cortex	0.00088151	0.0040225	0.2191	-7.072e-05	0.82654	0.96382	-0.0033271	0.002306	-1.4428	0.00040684	0.14908	0.47084	-0.0047883	0.0029501	-1.6231	0.0011849	0.10457	0.20685	0.0062262	0.0033595	1.8533	0.0026568	0.063847	0.1306	-0.0047697	0.0024034	-1.9846	0.0011059	0.047197	0.29978	0.0030393	0.0037279	0.8153	0.00045602	0.41492	0.7322	-0.013775	0.0036481	-3.776	0.014683	0.00015956	0.0003989	-0.0022893	0.0036511	-0.627	-5.1718e-05	0.53064	0.73474
7AL	superior parietal and IPS cortex	-0.00083901	0.0040617	-0.2066	-2.345e-05	0.83635	0.96502	-0.0013827	0.0037892	-0.3649	-0.00011638	0.71519	0.84906	0.0034169	0.0039732	0.86	0.00070584	0.38979	0.4941	-0.0077291	0.0039187	-1.9724	0.0053942	0.048573	0.1044	-0.005574	0.0038093	-1.4633	0.0025696	0.1434	0.52678	0.0016008	0.0040024	0.3999	6.4036e-05	0.6892	0.84391	-0.016482	0.0041135	-4.0068	0.025783	6.1626e-05	0.00018488	-0.0046242	0.0041217	-1.1219	0.0019306	0.2619	0.52381
7Am	superior parietal and IPS cortex	0.005897	0.0040971	1.4393	0.0032654	0.15006	0.48234	-0.0056718	0.0038384	-1.4776	0.0027722	0.13951	0.47084	0.0044349	0.00383	1.158	0.0013024	0.24689	0.36627	-0.0083233	0.0038049	-2.1875	0.0057667	0.028707	0.067108	-0.0011846	0.003656	-0.324	-0.00022707	0.74594	0.90972	-0.0045543	0.0040641	-1.1206	0.0019583	0.26245	0.61352	-0.016276	0.0040033	-4.0657	0.023711	4.7948e-05	0.00015983	-0.0053266	0.0040281	-1.3224	0.0023499	0.18605	0.42391
7PC	superior parietal and IPS cortex	0.0052696	0.0040458	1.3025	0.0025407	0.19275	0.55072	0.0037292	0.0038019	0.9809	0.0010088	0.32666	0.61894	-0.0097363	0.003338	-2.9168	0.0064467	0.0035379	0.016892	-0.0052479	0.0036891	-1.4226	0.0019875	0.15487	0.26053	0.0028397	0.0038809	0.7317	0.00053445	0.46434	0.78994	0.0041879	0.0039921	1.049	0.0016474	0.29416	0.63035	-0.018985	0.0034726	-5.4672	0.02645	4.593e-08	5.9053e-07	0.0017633	0.0039232	0.4495	-7.3364e-05	0.65311	0.80352
7PL	superior parietal and IPS cortex	0.0050715	0.0041078	1.2346	0.0023935	0.21698	0.58294	-0.0072618	0.0037004	-1.9625	0.0043065	0.049713	0.34417	0.0012444	0.0040021	0.3109	-7.23e-05	0.75585	0.82456	-0.011004	0.0041013	-2.6831	0.011595	0.007297	0.022868	-0.004952	0.0036708	-1.349	0.0017508	0.17733	0.55034	-0.0066511	0.0040221	-1.6537	0.0041403	0.098202	0.36326	-0.013456	0.0041633	-3.232	0.017718	0.0012301	0.0022366	-0.0086568	0.0041496	-2.0862	0.0072487	0.036966	0.21464
7Pm	superior parietal and IPS cortex	-0.00012005	0.0041466	-0.029	-2.7605e-05	0.9769	0.98533	-0.0035135	0.0038864	-0.904	0.00098975	0.36598	0.65224	0.0017143	0.0033258	0.5154	-0.00026539	0.60624	0.68631	-0.0059121	0.0034975	-1.6904	0.0023204	0.090959	0.17055	-0.0066297	0.003931	-1.6865	0.0040092	0.091699	0.42204	-0.0055656	0.0040791	-1.3644	0.0030516	0.17243	0.47212	-0.02006	0.0035912	-5.5858	0.030565	2.3368e-08	4.2063e-07	-0.0077473	0.0036948	-2.0968	0.0044951	0.036017	0.21464
7m	posterior cingulate cortex	0.00074425	0.0041165	0.1808	-1.6861e-05	0.85653	0.96861	-0.0048047	0.0036532	-1.3152	0.0018423	0.18845	0.50961	-0.0050854	0.002707	-1.8786	0.0012742	0.060305	0.1277	-0.0028483	0.0027436	-1.0382	0.00014496	0.2992	0.43607	-0.0038112	0.0035029	-1.088	0.00093438	0.27659	0.63021	-0.003261	0.0039132	-0.8333	0.00082297	0.40465	0.7322	-0.015716	0.0027705	-5.6724	0.015374	1.4148e-08	2.8296e-07	0.002565	0.0034406	0.7455	3.6275e-05	0.45597	0.69231
8Ad	dorsolateral prefrontal cortex	0.0012627	0.0040462	0.3121	2.8802e-05	0.75499	0.94132	0.0020104	0.0036537	0.5502	7.613e-05	0.58216	0.76259	-0.0035152	0.0031495	-1.1161	0.00044199	0.26438	0.3807	-0.00045379	0.0036118	-0.1256	-0.0003768	0.90002	0.94319	-4.4192e-05	0.0037093	-0.0119	-0.0002791	0.99049	0.99274	0.0071993	0.0039753	1.811	0.0050585	0.07015	0.33814	-0.010744	0.0035272	-3.046	0.0084022	0.0023205	0.003832	0.0018669	0.0035636	0.5239	-0.00019229	0.60037	0.78665
8Av	dorsolateral prefrontal cortex	-0.0004172	0.0038994	-0.107	-0.00023093	0.9148	0.96861	-0.0035024	0.0037286	-0.9393	0.00089571	0.34756	0.63795	-0.0091896	0.0035872	-2.5618	0.0062305	0.010415	0.034717	0.0034672	0.0038916	0.891	0.00091483	0.37296	0.49798	-0.0045478	0.0037221	-1.2218	0.001723	0.22177	0.58704	0.0097941	0.0039562	2.4756	0.0094125	0.013303	0.13078	-0.013175	0.0040421	-3.2594	0.015626	0.0011171	0.002073	0.0028051	0.0038623	0.7263	0.00033298	0.46767	0.69231
8BL	dorsolateral prefrontal cortex	-0.00085044	0.00396	-0.2148	-0.00010873	0.82996	0.96382	0.001249	0.0019935	0.6265	-0.000117	0.53098	0.73849	-0.0065126	0.0040766	-1.5975	0.0040873	0.11015	0.21165	-0.0016349	0.0038343	-0.4264	-2.5205e-05	0.66982	0.76802	-0.00027975	0.0018525	-0.151	-0.00016452	0.87997	0.96582	0.0087053	0.0033847	2.5719	0.0050338	0.010115	0.12138	-0.0052707	0.0041566	-1.268	0.0026386	0.20479	0.21942	-0.0011863	0.0040514	-0.2928	-1.9995e-05	0.76966	0.88807
8BM	anterior cingulate and medial prefrontal cortex	0.0055451	0.0040112	1.3824	0.0028218	0.16685	0.503	-0.009254	0.0032103	-2.8826	0.006677	0.003946	0.14106	0.0021739	0.0018291	1.1885	8.3707e-05	0.23464	0.35492	-0.0016812	0.0019154	-0.8777	-4.1435e-05	0.38008	0.49938	-0.0033071	0.0028848	-1.1464	0.00042711	0.25164	0.61544	-0.00050956	0.0037948	-0.1343	-0.00032045	0.89318	0.92932	-0.004934	0.0025292	-1.9508	0.0012172	0.051085	0.059325	-0.0062727	0.0023684	-2.6485	0.0020655	0.0080882	0.076625
8C	dorsolateral prefrontal cortex	0.0077768	0.0040033	1.9426	0.0052674	0.052065	0.33471	-0.0031227	0.0036557	-0.8542	0.00058581	0.393	0.65451	-0.0025187	0.0027962	-0.9007	6.1887e-05	0.36773	0.48366	0.0039756	0.0034779	1.1431	0.00082613	0.253	0.38975	0.00030951	0.0036088	0.0858	-0.00035225	0.93165	0.97499	0.0023439	0.0039013	0.6008	0.00037696	0.54798	0.80062	-0.0078625	0.0033926	-2.3175	0.0040758	0.02048	0.025779	-0.0013033	0.0029277	-0.4452	-0.00028752	0.65621	0.80352
9-46d	dorsolateral prefrontal cortex	0.0073551	0.0040706	1.8069	0.00504	0.070789	0.37952	-0.0038408	0.0034211	-1.1227	0.00099872	0.26158	0.56053	-0.009148	0.0037579	-2.4343	0.0066407	0.014922	0.042634	0.0097581	0.0036642	2.6631	0.0089344	0.0077445	0.023627	-0.0031538	0.0034676	-0.9095	0.00054573	0.36308	0.71426	0.0008958	0.0038712	0.2314	-0.00011118	0.817	0.8956	-0.012765	0.0040675	-3.1384	0.015675	0.0016998	0.0029704	0.0063723	0.0040192	1.5855	0.0035165	0.11287	0.32768
9a	dorsolateral prefrontal cortex	-0.0044133	0.0040467	-1.0906	0.0017466	0.27546	0.67005	0.0018624	0.0028582	0.6516	-0.00014656	0.51467	0.73525	-0.009865	0.0031923	-3.0902	0.0063473	0.002001	0.010915	0.0062767	0.003518	1.7842	0.0029115	0.074401	0.14717	-0.00034562	0.0029246	-0.1182	-0.00037218	0.90593	0.97305	-0.0020396	0.0038442	-0.5306	0.00015932	0.59573	0.82275	-0.015446	0.0039656	-3.895	0.022574	9.8298e-05	0.00026409	0.00040094	0.003641	0.1101	-0.00042232	0.91231	0.96474
9m	anterior cingulate and medial prefrontal cortex	0.0029373	0.0039946	0.7353	0.00059409	0.46214	0.82362	-0.0067961	0.0025652	-2.6493	0.0028454	0.0080669	0.16134	0.0014782	0.0018271	0.809	-4.7518e-05	0.4185	0.52313	0.0018828	0.0020056	0.9388	4.6121e-06	0.34785	0.47796	-0.0039583	0.0028624	-1.3829	0.00078303	0.16671	0.53585	-0.011547	0.003584	-3.222	0.011523	0.0012737	0.020842	-0.01004	0.0030165	-3.3285	0.0062092	0.00087387	0.0016557	-0.0058687	0.0025409	-2.3097	0.0018058	0.020911	0.16365
9p	dorsolateral prefrontal cortex	0.0015266	0.0039038	0.3911	-2.6543e-05	0.69575	0.92553	0.0010817	0.003622	0.2986	-0.00020418	0.76521	0.87369	-0.0043461	0.0033577	-1.2943	0.00086676	0.19555	0.31428	0.0024029	0.0035666	0.6737	6.2138e-05	0.5005	0.60463	0.00020646	0.0037067	0.0557	-0.00028268	0.95558	0.98853	0.0042507	0.0039718	1.0702	0.0016709	0.28453	0.62458	-0.0090866	0.0038374	-2.3679	0.0066531	0.017894	0.023172	-0.0012382	0.003805	-0.3254	-0.00025457	0.74487	0.87063
A1	early auditory cortex	0.0048809	0.0041579	1.1739	0.0022458	0.24045	0.62716	-0.0064996	0.0031602	-2.0567	0.0025954	0.039717	0.29787	-0.0018351	0.0037876	-0.4845	-0.000134	0.62804	0.70654	0.011605	0.0033153	3.5005	0.012489	0.00046475	0.0023901	-0.00019176	0.0034332	-0.0559	-0.00038288	0.95546	0.98853	-0.0051342	0.0044329	-1.1582	0.00022532	0.24679	0.595	0.002175	0.0036503	0.5958	0.00011413	0.5513	0.56705	0.011651	0.0040218	2.8969	0.012825	0.0037703	0.052204
A4	association auditory cortex	-0.0036051	0.0038713	-0.9312	0.00086815	0.35175	0.76251	-0.0086873	0.0033436	-2.5982	0.0062893	0.0093734	0.16574	0.0034549	0.0038569	0.8958	0.00071503	0.37038	0.48366	0.007892	0.0032335	2.4407	0.00529	0.014663	0.038814	-0.0096978	0.0035814	-2.7078	0.0085739	0.006775	0.14559	-0.00061809	0.0039051	-0.1583	-0.00017026	0.87424	0.92025	-0.0094908	0.0039092	-2.4278	0.0080133	0.015193	0.019961	0.00099313	0.0040461	0.2455	-7.0358e-05	0.8061	0.89567
A5	association auditory cortex	0.00010206	0.0040419	0.0252	-0.00011161	0.97986	0.98533	-0.0061324	0.0024132	-2.5412	0.0020618	0.01105	0.16574	-0.0096257	0.0034684	-2.7752	0.0080645	0.0055181	0.024832	0.017813	0.0039143	4.5507	0.029701	5.3572e-06	7.4176e-05	-0.0036978	0.0029542	-1.2517	0.00057151	0.21067	0.57143	0.0012328	0.0038839	0.3174	-7.2762e-05	0.75093	0.87771	-0.025535	0.0035843	-7.1241	0.062548	1.0601e-12	1.9081e-10	0.0022188	0.0038899	0.5704	0.00019575	0.56841	0.77458
AAIC	insular and frontal opercular cortex	-0.0040104	0.0040839	-0.982	0.0013193	0.32611	0.73978	0.0020124	0.0033501	0.6007	-5.1568e-05	0.54805	0.73849	-0.01608	0.0031826	-5.0525	0.017971	4.3751e-07	3.9376e-05	0.019479	0.0032385	6.0149	0.027807	1.8111e-09	1.0866e-07	-0.0061562	0.0036108	-1.7049	0.0032658	0.08821	0.42204	0.0072454	0.0039499	1.8343	0.0046532	0.06661	0.33305	-0.010502	0.0039575	-2.6536	0.010685	0.0079662	0.01103	0.011939	0.0033563	3.5571	0.010135	0.00037535	0.016869
AIP	superior parietal and IPS cortex	0.0010746	0.0041341	0.2599	7.2521e-05	0.79492	0.94759	7.27e-05	0.00379	0.0192	-0.00025099	0.9847	0.99052	-0.0050471	0.0031201	-1.6176	0.0015839	0.10575	0.2069	-0.0026573	0.0035843	-0.7414	0.00022474	0.45847	0.58116	-0.0011784	0.003902	-0.302	-6.1517e-05	0.76265	0.91211	0.0098827	0.0040134	2.4624	0.0096444	0.013804	0.13078	-0.01413	0.0033729	-4.1892	0.013927	2.804e-05	0.00010515	-0.0017229	0.003665	-0.4701	-0.00018644	0.63829	0.79786
AVI	insular and frontal opercular cortex	0.0076948	0.0041533	1.8527	0.0056572	0.06393	0.37952	0.0047934	0.0033123	1.4472	0.001411	0.14786	0.47084	-0.0038243	0.0027003	-1.4163	0.00058524	0.15671	0.27122	0.0094093	0.0028971	3.2478	0.0056967	0.0011636	0.005236	0.0043728	0.0030786	1.4204	0.0010454	0.1555	0.53585	0.014308	0.0039723	3.6019	0.019809	0.00031622	0.011384	-0.0086072	0.0034586	-2.4886	0.005536	0.012827	0.017102	0.0014449	0.0028927	0.4995	-0.00024959	0.61744	0.78665
DVT	posterior cingulate cortex	0.0062851	0.0041221	1.5247	0.0037136	0.12733	0.44541	-0.0054424	0.0033495	-1.6249	0.0019029	0.1042	0.46129	-0.00050907	0.002806	-0.1814	-0.0003314	0.85604	0.89067	-0.012784	0.0035568	-3.5942	0.012476	0.00032563	0.0018317	-0.0032509	0.0035669	-0.9114	0.00049411	0.36208	0.71426	0.0040899	0.0038614	1.0592	0.0012749	0.28952	0.62787	-0.0091841	0.0033288	-2.759	0.0059584	0.0058004	0.0082211	0.00017087	0.0033623	0.0508	-0.00048002	0.95947	0.97573
EC	medial temporal cortex	0.0058276	0.0040856	1.4264	0.0031458	0.15377	0.48558	-0.0035022	0.0026794	-1.3071	0.00044169	0.19118	0.50961	-0.0065368	0.0038782	-1.6855	0.003706	0.091891	0.18796	0.0036481	0.0034471	1.0583	0.00061035	0.28992	0.43538	0.0014021	0.0034962	0.401	-0.00021329	0.6884	0.85457	0.0034307	0.0038984	0.88	0.0009127	0.37885	0.69585	-0.0035106	0.0040116	-0.8751	0.00078147	0.38152	0.39696	0.0055553	0.0039556	1.4044	0.0024625	0.1602	0.39861
FEF	premotor cortex	-0.00037814	0.0040854	-0.0926	-6.568e-05	0.92625	0.97046	0.0044886	0.0039306	1.142	0.0017277	0.25348	0.56053	-0.0096946	0.0039818	-2.4347	0.0085008	0.014908	0.042634	0.001629	0.0038211	0.4263	-2.9016e-05	0.66989	0.76802	0.0020816	0.0036332	0.5729	-4.7312e-05	0.56669	0.82474	0.013148	0.0040251	3.2666	0.017074	0.0010893	0.019607	-0.018372	0.0040408	-4.5465	0.03171	5.4663e-06	2.8112e-05	0.0010274	0.0041047	0.2503	-8.569e-05	0.80236	0.89567
FFC	ventral stream	0.001902	0.0040972	0.4642	0.00022313	0.6425	0.90351	-0.0034259	0.0031003	-1.105	0.00051182	0.26916	0.56336	-0.011983	0.0035424	-3.3829	0.013804	0.00071775	0.0053831	0.010301	0.0032711	3.1491	0.0093318	0.0016387	0.0067038	-0.0022789	0.0033905	-0.6722	4.704e-05	0.50149	0.82359	0.0027285	0.0038124	0.7157	0.00041925	0.47418	0.76902	-0.017063	0.0032271	-5.2875	0.02815	1.2449e-07	1.2449e-06	0.0034924	0.0039415	0.8861	0.00099368	0.37559	0.63548
FOP1	posterior opercular cortex	-0.013059	0.0041047	-3.1815	0.016303	0.0014658	0.087948	-0.0015226	0.0028826	-0.5282	-0.00022116	0.59736	0.76259	0.0053369	0.0034094	1.5653	0.0019819	0.11751	0.21365	-0.0024579	0.0035462	-0.6931	8.54e-05	0.48825	0.59785	-0.0061506	0.0033972	-1.8105	0.0026924	0.070227	0.36117	-0.0021923	0.0042533	-0.5154	-0.00021573	0.60625	0.82275	-0.0097995	0.0038162	-2.5679	0.008741	0.010235	0.013748	-0.0028403	0.0036738	-0.7731	0.00034292	0.43945	0.68272
FOP2	insular and frontal opercular cortex	-0.0099832	0.004119	-2.4237	0.0094927	0.015367	0.21304	-0.0025555	0.0035289	-0.7242	0.00025519	0.46896	0.70935	-0.00082031	0.0031762	-0.2583	-0.00036706	0.7962	0.85818	0.0076365	0.0032642	2.3395	0.003654	0.019315	0.046356	-0.0087946	0.0035688	-2.4643	0.0071335	0.013732	0.16405	8.6753e-16	1.3178e-15	0.6583	5.8417	0.51034	0.77887	-0.013717	0.0035635	-3.8494	0.01702	0.00011854	0.00030923	-0.0026137	0.0033467	-0.781	0.00017895	0.43483	0.68272
FOP3	insular and frontal opercular cortex	0.0022316	0.00408	0.547	0.00040378	0.58441	0.87578	-0.0016568	0.0025857	-0.6407	-0.0001515	0.52169	0.73849	-0.0089451	0.003372	-2.6527	0.0074368	0.0079862	0.028187	0.018614	0.0035485	5.2456	0.030191	1.5633e-07	4.7051e-06	-9.8713e-05	0.0029061	-0.034	-0.00039558	0.9729	0.98939	2.5225e-19	7.8487e-16	0.0003	0.45348	0.99974	0.99974	-0.022405	0.0035262	-6.354	0.046808	2.1139e-10	1.2683e-08	0.00033014	0.0034372	0.096	-0.00040119	0.92348	0.96474
FOP4	insular and frontal opercular cortex	-0.0033885	0.0040922	-0.828	0.00099295	0.40765	0.79066	-0.0040546	0.0023082	-1.7566	0.00072331	0.078993	0.41514	-0.0069312	0.0029754	-2.3295	0.003223	0.019835	0.053289	0.0049743	0.0030542	1.6286	0.0013032	0.10339	0.18611	-0.0030034	0.002336	-1.2857	0.00027734	0.19856	0.57143	0.0030986	0.0033571	0.923	0.00022677	0.35601	0.67787	-0.014019	0.003444	-4.0707	0.016762	4.6939e-05	0.00015942	0.0086749	0.0032321	2.6839	0.0056643	0.007278	0.07278
FOP5	insular and frontal opercular cortex	0.0027411	0.0041581	0.6592	0.0006932	0.50975	0.82979	4.2963e-05	0.0036151	0.0119	-0.00036056	0.99052	0.99052	-0.0018895	0.0032095	-0.5887	-0.00012956	0.55605	0.64573	0.014701	0.0037119	3.9605	0.01912	7.4893e-05	0.00070951	0.0041337	0.0037459	1.1035	0.001318	0.2698	0.62263	0.0047195	0.0040228	1.1732	0.0021408	0.24073	0.595	-0.0069726	0.0034317	-2.0318	0.0037753	0.042177	0.050612	0.00088822	0.0033594	0.2644	-0.00037303	0.79147	0.89101
FST	MT+ Complex and Neighbouring Visual Areas	-0.0015122	0.0041471	-0.3646	0.00017782	0.71538	0.92602	0.0043983	0.0037054	1.187	0.0015367	0.23523	0.52927	-0.0089716	0.003639	-2.4654	0.0075242	0.01369	0.041411	0.0035132	0.0037187	0.9448	0.00084854	0.34479	0.47796	0.0034285	0.0038353	0.8939	0.00088185	0.37136	0.71426	0.0070078	0.0040086	1.7482	0.0047005	0.080434	0.35313	-0.015238	0.0035625	-4.2773	0.021968	1.8947e-05	7.7512e-05	0.0067679	0.003776	1.7924	0.0042243	0.073082	0.26846
H	medial temporal cortex	0.0022879	0.0040969	0.5585	0.00038619	0.57653	0.87206	0.0032857	0.0018442	1.7817	0.00044131	0.074811	0.40806	-0.0049863	0.0040659	-1.2264	0.0022145	0.22006	0.33568	0.016989	0.0035809	4.7443	0.023896	2.097e-06	3.1455e-05	-0.0020493	0.0035815	-0.5722	4.0451e-05	0.56719	0.82474	-0.0023905	0.0035741	-0.6688	7.5141e-06	0.5036	0.77887	-0.003568	0.0040205	-0.8875	0.00090511	0.37483	0.39227	0.0030049	0.0040593	0.7403	0.00064932	0.45914	0.69231
IFJa	inferior frontal cortex	0.0085901	0.0041536	2.0681	0.0070263	0.038634	0.30263	-0.0078083	0.0036793	-2.1222	0.0047432	0.033821	0.2899	-0.0025784	0.0031705	-0.8132	7.1105e-05	0.41609	0.52313	0.0064421	0.003298	1.9533	0.0027759	0.050787	0.10755	-0.0040477	0.0039941	-1.0134	0.0013851	0.31087	0.68241	-0.0083066	0.0039966	-2.0784	0.0064484	0.037675	0.24615	-0.0082839	0.0038042	-2.1776	0.0051462	0.029442	0.036549	-0.0013314	0.0036767	-0.3621	-0.00032746	0.71726	0.85501
IFJp	inferior frontal cortex	0.0060909	0.0040899	1.4893	0.0032853	0.13642	0.45473	-0.00075895	0.0030035	-0.2527	-0.0003801	0.80051	0.88946	-0.013964	0.0033709	-4.1424	0.014035	3.4413e-05	0.00056312	0.014378	0.0035309	4.072	0.018094	4.6683e-05	0.00052518	0.0027744	0.0031695	0.8753	0.0001458	0.38139	0.71511	0.0019209	0.0038228	0.5025	-0.00035101	0.61533	0.82275	-0.019644	0.0037072	-5.2989	0.030848	1.1694e-07	1.2381e-06	0.0043548	0.0035799	1.2164	0.001041	0.22382	0.46309
IFSa	inferior frontal cortex	-0.0012538	0.0040963	-0.3061	7.9397e-05	0.75954	0.94132	-0.0052367	0.003852	-1.3595	0.0023919	0.174	0.50045	-0.012901	0.0036254	-3.5585	0.013011	0.00037322	0.0037322	0.017788	0.0036142	4.9218	0.027518	8.598e-07	1.5476e-05	-0.0039494	0.0038356	-1.0297	0.0012717	0.30317	0.6737	-0.0071736	0.0039786	-1.8031	0.0049445	0.071385	0.33814	-0.016588	0.0041907	-3.9583	0.02706	7.5564e-05	0.0002159	0.0095751	0.0038241	2.5039	0.0074366	0.012287	0.10532
IFSp	inferior frontal cortex	-0.0011302	0.0040017	-0.2824	-7.1361e-05	0.77761	0.94132	-0.0058367	0.0032461	-1.7981	0.0021122	0.072166	0.40594	-0.013163	0.0041095	-3.203	0.016537	0.0013607	0.0081642	0.013176	0.0038431	3.4284	0.016795	0.00060753	0.0028778	-0.0094199	0.0035963	-2.6193	0.0072104	0.0088123	0.14559	-0.0062352	0.0038473	-1.6207	0.0032896	0.10509	0.37834	-0.021709	0.0042408	-5.1191	0.046747	3.08e-07	2.2176e-06	0.0033069	0.0042066	0.7861	0.0010055	0.4318	0.68272
IP0	inferior parietal cortex	-0.0029433	0.0040881	-0.72	0.00068915	0.47155	0.82407	-0.0045091	0.0039736	-1.1348	0.0018063	0.25648	0.56053	0.0065677	0.0033182	1.9793	0.0027074	0.047787	0.10619	-0.012906	0.0034365	-3.7554	0.0122	0.00017321	0.0014172	-0.0077835	0.0039449	-1.9731	0.0055967	0.048492	0.29978	-0.0080154	0.0040573	-1.9755	0.0062828	0.048211	0.27993	-0.0020466	0.0033684	-0.6076	-7.4243e-05	0.54347	0.56221	-0.0041878	0.0038061	-1.1003	0.0011116	0.27121	0.52493
IP1	inferior parietal cortex	0.0031293	0.004128	0.7581	0.00089481	0.44841	0.82362	-0.004592	0.0037872	-1.2125	0.0017185	0.22532	0.52402	-0.0066449	0.0040609	-1.6363	0.0042357	0.10178	0.20356	-0.0065722	0.0038454	-1.7091	0.0037071	0.087438	0.16743	-0.0021597	0.0038282	-0.5642	0.00019705	0.57265	0.82474	-0.00074627	0.0039065	-0.191	-0.00018176	0.8485	0.90911	-0.014824	0.0041799	-3.5466	0.021537	0.00039059	0.00084707	0.00027897	0.0040058	0.0696	-0.00025239	0.94448	0.96594
IP2	inferior parietal cortex	0.0024301	0.0040922	0.5938	0.00046621	0.55262	0.85752	0.0022586	0.0038154	0.592	0.00025045	0.55387	0.73849	-7.5823e-05	0.00412	-0.0184	-0.00011624	0.98532	0.98532	-0.0093502	0.003549	-2.6346	0.0077888	0.0084259	0.024462	0.0020105	0.0037087	0.5421	4.2111e-05	0.58775	0.8262	0.0045923	0.0039744	1.1555	0.0020935	0.2479	0.595	-0.011554	0.0041745	-2.7677	0.012876	0.0056474	0.0080677	-0.0050567	0.0039715	-1.2733	0.0020745	0.20293	0.44009
IPS1	dorsal stream	0.0084439	0.0041366	2.0413	0.0067117	0.041226	0.30263	-0.0053324	0.0039329	-1.3558	0.0024594	0.17516	0.50045	-0.00012422	0.0028186	-0.0441	-0.00039074	0.96485	0.9812	-0.0010825	0.0029152	-0.3713	-0.00028294	0.71039	0.79423	-0.0017781	0.0040135	-0.443	0.00018935	0.65775	0.85177	-0.001529	0.0039496	-0.3871	-3.2145e-05	0.69866	0.84972	-0.0087955	0.0028448	-3.0918	0.0046007	0.0019903	0.0033798	-0.0035291	0.0034169	-1.0329	0.0005322	0.30168	0.55088
Ig	insular and frontal opercular cortex	-0.0037988	0.0038911	-0.9763	0.00093167	0.32893	0.73978	-0.0021151	0.0025739	-0.8217	-4.8762e-05	0.41124	0.65451	-0.0014821	0.0023708	-0.6251	-0.0001368	0.53189	0.62987	0.0037637	0.0025706	1.4641	0.00062341	0.14317	0.24779	-0.0068358	0.0035322	-1.9353	0.0038821	0.052957	0.30749	-0.0023388	0.0040297	-0.5804	0.00043294	0.56165	0.80062	-0.0094016	0.0035053	-2.6821	0.0070981	0.0073182	0.010211	-0.0026816	0.0027313	-0.9818	0.00011734	0.3262	0.57553
LBelt	early auditory cortex	0.0029753	0.0039738	0.7487	0.00056685	0.45403	0.82362	-0.0077963	0.0035846	-2.175	0.00501	0.029637	0.2899	-0.0027336	0.0028945	-0.9444	0.00013134	0.34496	0.46686	0.012042	0.0029994	4.0147	0.010139	5.9587e-05	0.00063092	-0.0048712	0.0039089	-1.2462	0.0020958	0.2127	0.57143	-0.0093416	0.0037406	-2.4974	0.0071601	0.012515	0.13078	-0.0037026	0.003566	-1.0383	0.00083928	0.29913	0.31487	0.0026682	0.0033194	0.8038	5.1851e-05	0.42149	0.67849
LIPd	superior parietal and IPS cortex	0.011033	0.0041189	2.6786	0.011371	0.0073959	0.136	0.0025275	0.0036918	0.6846	0.00015641	0.49358	0.73229	-0.0060903	0.0032142	-1.8948	0.0018208	0.058126	0.12455	-0.0043615	0.0037024	-1.178	0.0011726	0.23879	0.37704	0.0043629	0.0036026	1.2111	0.0011337	0.22588	0.58924	-0.0018536	0.0038984	-0.4755	7.5556e-06	0.63445	0.82754	-0.0090578	0.0032528	-2.7846	0.0052217	0.0053606	0.0078448	0.0062746	0.0038149	1.6448	0.0030174	0.10002	0.31761
LIPv	superior parietal and IPS cortex	0.0097815	0.0040366	2.4232	0.008683	0.015386	0.21304	0.0029553	0.0037907	0.7796	0.00046049	0.43561	0.68183	-0.0076164	0.0031828	-2.393	0.0035339	0.016714	0.047008	-0.0061988	0.0035418	-1.7502	0.0025292	0.080087	0.15669	0.0062196	0.0037114	1.6758	0.002939	0.093786	0.42204	0.0046255	0.0040308	1.1475	0.0018292	0.25116	0.595	-0.016481	0.0035578	-4.6324	0.020582	3.6231e-06	1.9762e-05	6.1994e-05	0.0037257	0.0166	-0.00040717	0.98672	0.98672
LO1	MT+ Complex and Neighbouring Visual Areas	0.0090432	0.0041623	2.1727	0.0078157	0.02981	0.29556	-0.00041501	0.0037914	-0.1095	-0.00024753	0.91284	0.95732	-0.0079811	0.0035944	-2.2204	0.0059665	0.026394	0.067951	0.00041495	0.0037731	0.11	-0.00028233	0.91243	0.94389	0.0033069	0.003712	0.8909	0.00064941	0.373	0.71426	0.0028651	0.0039896	0.7181	0.00068313	0.47267	0.76902	-0.010774	0.0036564	-2.9466	0.011127	0.0032147	0.0049883	0.0066632	0.0036371	1.832	0.0040242	0.06696	0.26111
LO2	MT+ Complex and Neighbouring Visual Areas	-0.00056109	0.0041657	-0.1347	1.4652e-05	0.89285	0.96861	0.0021982	0.0029583	0.7431	-7.7175e-05	0.45745	0.70377	-0.0081454	0.0036109	-2.2558	0.0057432	0.024089	0.063766	-0.0001246	0.0034604	-0.036	-0.00043007	0.97128	0.97128	0.00132	0.0032847	0.4019	-0.00030355	0.68778	0.85457	0.0057835	0.0037888	1.5265	0.0027428	0.1269	0.40788	-0.013166	0.0034933	-3.769	0.015106	0.00016408	0.00040457	0.0027833	0.0038457	0.7237	0.00044749	0.46923	0.69231
LO3	MT+ Complex and Neighbouring Visual Areas	0.0028019	0.0041373	0.6772	0.00071158	0.49827	0.82979	0.0011778	0.003507	0.3359	-0.00029842	0.73698	0.85617	-0.0028848	0.003782	-0.7628	0.00054913	0.4456	0.54729	-0.0043114	0.0038221	-1.128	0.0015473	0.25931	0.39556	0.0032499	0.0039308	0.8268	0.00081987	0.40836	0.73505	8.6265e-06	0.0040318	0.0021	-7.4489e-05	0.99829	0.99974	-0.0074968	0.0038071	-1.9692	0.0052342	0.048938	0.0572	0.0043282	0.0038026	1.1382	0.0015658	0.25504	0.5158
MBelt	early auditory cortex	-0.0041889	0.0040986	-1.022	0.0016167	0.30677	0.72657	-0.0030733	0.0024186	-1.2707	0.0003044	0.20384	0.50961	0.00037766	0.003519	0.1073	-0.00044272	0.91454	0.93532	0.0057037	0.0028937	1.9711	0.00206	0.048719	0.1044	-0.0033858	0.0029668	-1.1412	0.00040671	0.25377	0.61544	-0.0035024	0.0044345	-0.7898	0.0012329	0.42966	0.75085	-0.010989	0.0037182	-2.9556	0.011198	0.003122	0.0048866	0.006421	0.0035343	1.8168	0.0029677	0.069259	0.26111
MIP	superior parietal and IPS cortex	0.0073592	0.0041365	1.7791	0.0051266	0.075231	0.37952	-0.0056879	0.0036717	-1.5491	0.0024597	0.12136	0.46129	-0.0038918	0.0036523	-1.0656	0.00094927	0.28662	0.40306	-0.0034185	0.0038084	-0.8976	0.00067739	0.3694	0.49798	-0.0035677	0.0036718	-0.9716	0.00070108	0.33123	0.69396	-0.0038615	0.0039426	-0.9794	0.0012601	0.32737	0.66399	-0.0086709	0.0038148	-2.273	0.0061757	0.023031	0.028789	-0.00030235	0.0038831	-0.0779	-0.00028211	0.93794	0.96474
MI	insular and frontal opercular cortex	-0.00065327	0.0041575	-0.1571	1.9866e-05	0.87514	0.96861	0.0033998	0.0030086	1.13	0.00046311	0.25847	0.56053	-0.0036449	0.0025452	-1.4321	0.00053003	0.15213	0.26585	0.013334	0.0025422	5.245	0.011338	1.5684e-07	4.7051e-06	0.0084001	0.0031357	2.6788	0.0049176	0.0073896	0.14559	0.010133	0.0039925	2.5381	0.0092227	0.011149	0.12543	-0.0020245	0.0038029	-0.5323	7.6743e-05	0.59449	0.60457	0.0049495	0.0034949	1.4162	0.0014218	0.15672	0.39861
MST	MT+ Complex and Neighbouring Visual Areas	-0.002403	0.0041241	-0.5827	0.00048221	0.56012	0.86173	0.0050808	0.0034887	1.4564	0.0016573	0.1453	0.47084	-0.0064686	0.0035276	-1.8337	0.0031599	0.066701	0.13961	-0.00031963	0.0037447	-0.0854	-0.0003402	0.93198	0.95316	0.0056545	0.0035784	1.5802	0.0022239	0.11407	0.46665	0.0050631	0.0037878	1.3367	0.001948	0.18133	0.48714	-0.012283	0.0036091	-3.4035	0.0128	0.00066586	0.0013171	0.0026343	0.0036269	0.7263	0.00017996	0.46765	0.69231
MT	MT+ Complex and Neighbouring Visual Areas	-0.0050255	0.0040665	-1.2358	0.00222	0.21653	0.58294	0.0031047	0.0036142	0.859	0.00047601	0.39032	0.65451	-0.0044615	0.0035823	-1.2454	0.00097759	0.21297	0.32765	-0.0018345	0.0035686	-0.5141	-0.00015424	0.6072	0.70971	0.001872	0.003372	0.5552	-0.00016112	0.57879	0.82474	-0.0010743	0.0037304	-0.288	-0.0002158	0.77336	0.88009	-0.0099363	0.0035869	-2.7702	0.0071694	0.0056042	0.0080677	0.0032206	0.0038564	0.8351	0.00050851	0.40365	0.67275
OFC	orbital and polar frontal cortex	0.0035866	0.0041064	0.8734	0.0011432	0.38245	0.78035	-0.0083067	0.0034656	-2.3969	0.0061925	0.016539	0.20271	-0.013907	0.0035238	-3.9465	0.017651	7.9409e-05	0.0011911	0.006607	0.0040214	1.643	0.0040006	0.10039	0.18366	-6.2036e-05	0.0035357	-0.0175	-0.00034139	0.986	0.99274	0.0095063	0.004024	2.3624	0.0087564	0.018162	0.14611	-0.017052	0.004092	-4.1673	0.02755	3.087e-05	0.0001134	0.0066992	0.003637	1.842	0.0037599	0.065484	0.26111
OP1	posterior opercular cortex	0.0039484	0.0041676	0.9474	0.0014746	0.34344	0.75389	-0.0037192	0.0021456	-1.7334	0.00056506	0.083027	0.41514	-0.01174	0.0036408	-3.2246	0.013347	0.0012622	0.0078572	0.014663	0.0038688	3.79	0.020276	0.00015078	0.0012924	-0.00025019	0.0023617	-0.1059	-0.00024303	0.91563	0.97499	-0.011424	0.0034495	-3.3117	0.010039	0.00092796	0.018559	-0.023929	0.0039184	-6.107	0.056017	1.0222e-09	3.68e-08	0.0036256	0.0037287	0.9724	0.00098536	0.33087	0.57553
OP2-3	posterior opercular cortex	-0.0024252	0.0040178	-0.6036	0.00034992	0.54611	0.85478	-0.00074444	0.0027608	-0.2696	-0.00032288	0.78743	0.88036	-0.0086275	0.0032445	-2.6591	0.0066639	0.0078366	0.028187	0.0088752	0.0037012	2.3979	0.007379	0.016492	0.04123	0.0013503	0.0027045	0.4993	-0.00022129	0.61758	0.82959	0.00018481	0.0036494	0.0506	-0.00055187	0.95961	0.97588	-0.019188	0.00357	-5.375	0.03473	7.6904e-08	9.2284e-07	0.0035136	0.0033083	1.0621	0.00078317	0.28821	0.53483
OP4	posterior opercular cortex	0.00017839	0.0041483	0.043	-3.4975e-05	0.9657	0.98533	-0.0054688	0.002911	-1.8787	0.0018543	0.06029	0.37421	-0.0025627	0.0033697	-0.7605	0.00021561	0.44696	0.54729	0.0026377	0.0035202	0.7493	0.00026941	0.45368	0.58116	-0.0012615	0.0031166	-0.4048	-0.00026718	0.68566	0.85457	-0.0028232	0.0036404	-0.7755	0.00030172	0.43804	0.75814	-0.016162	0.0037864	-4.2684	0.025568	1.9724e-05	7.8895e-05	0.00078839	0.0036803	0.2142	-0.00028174	0.83038	0.90763
PBelt	early auditory cortex	0.0034893	0.0037855	0.9218	0.00069265	0.35666	0.76251	-0.0069928	0.0027304	-2.5611	0.0028557	0.010436	0.16574	-0.0036878	0.0039847	-0.9255	0.0010039	0.35472	0.47296	0.010916	0.0033348	3.2734	0.011152	0.0010633	0.0049074	-0.0044373	0.0034972	-1.2688	0.0012318	0.20451	0.57143	0.0016814	0.0038728	0.4341	1.5801e-05	0.66418	0.84391	-0.0050894	0.003693	-1.3781	0.0021203	0.16817	0.18126	0.0057714	0.0041223	1.4001	0.0031942	0.1615	0.39861
PCV	posterior cingulate cortex	0.0025345	0.0040732	0.6223	0.00052128	0.53378	0.85027	-0.0077954	0.0037538	-2.0767	0.0055564	0.037837	0.29611	-0.0075437	0.0029103	-2.5921	0.0035093	0.0095424	0.033031	-0.0022401	0.0030771	-0.728	-5.3413e-05	0.46663	0.58329	-0.0059493	0.0038195	-1.5576	0.0031708	0.11934	0.47003	-0.0067255	0.0040018	-1.6806	0.0044296	0.092838	0.36326	-0.019899	0.0033329	-5.9705	0.028217	2.3793e-09	7.138e-08	0.0031133	0.0034354	0.9062	0.0002783	0.36481	0.62539
PEF	premotor cortex	-0.00070107	0.0041393	-0.1694	1.1898e-05	0.86551	0.96861	-0.0025488	0.0030865	-0.8258	5.8893e-05	0.40892	0.65451	-0.012654	0.0040708	-3.1084	0.01478	0.0018819	0.010586	0.0096723	0.0039739	2.434	0.0089192	0.014938	0.038968	-0.0018575	0.0032935	-0.564	-0.00014947	0.57275	0.82474	-0.0038352	0.0039431	-0.9726	0.0011737	0.33074	0.66399	-0.018734	0.0041798	-4.4819	0.033577	7.4115e-06	3.5107e-05	0.007157	0.0040719	1.7577	0.0046257	0.078808	0.27815
PF	inferior parietal cortex	-0.0001905	0.0040197	-0.0474	-0.00013774	0.9622	0.98533	-0.0081292	0.0029272	-2.7771	0.0041279	0.0054858	0.14106	-0.0071713	0.0029194	-2.4565	0.0033656	0.014034	0.041411	0.0035251	0.003745	0.9413	0.00076009	0.34656	0.47796	-0.0090109	0.0029495	-3.055	0.0053822	0.0022513	0.13508	-0.0016267	0.003405	-0.4778	-0.00023706	0.63283	0.82754	-0.018533	0.0035382	-5.2379	0.027166	1.6301e-07	1.4671e-06	0.0027884	0.0034586	0.8062	0.00021614	0.42012	0.67849
PFcm	early auditory cortex	0.0027187	0.0040541	0.6706	0.00050883	0.50248	0.82979	-0.013077	0.0035015	-3.7348	0.014798	0.00018806	0.016925	-0.011132	0.0034118	-3.2628	0.010449	0.0011038	0.0073584	0.010812	0.0037734	2.8653	0.0108	0.0041677	0.015004	-0.014759	0.0035882	-4.1132	0.019835	3.9067e-05	0.0070321	-0.0088494	0.0038168	-2.3185	0.007253	0.020425	0.14706	-0.021251	0.0036418	-5.8353	0.040378	5.3987e-09	1.3882e-07	0.0028961	0.003759	0.7704	0.00045399	0.44104	0.68272
PFm	inferior parietal cortex	-0.00016888	0.0039924	-0.0423	-0.00014569	0.96626	0.98533	-0.0031242	0.003726	-0.8385	0.00062622	0.40177	0.65451	-0.0039395	0.0035087	-1.1228	0.00089772	0.26154	0.37966	-0.0026962	0.0038495	-0.7004	0.00045342	0.48367	0.59631	-0.0039721	0.003743	-1.0612	0.00125	0.2886	0.64935	0.0039795	0.0039771	1.0006	0.0014696	0.31702	0.65591	-0.013339	0.0037227	-3.5831	0.014338	0.00033978	0.00075507	-0.0021508	0.0038523	-0.5583	0.00017038	0.57663	0.77458
PFop	inferior parietal cortex	-0.0035052	0.0041148	-0.8519	0.0011254	0.39429	0.78035	-0.0062448	0.0032558	-1.9181	0.0026715	0.055105	0.3589	-0.011742	0.0030876	-3.8028	0.0097851	0.0001432	0.0018411	0.0098347	0.0033466	2.9388	0.0069649	0.0032967	0.012625	-0.0085477	0.0031467	-2.7165	0.0052729	0.0066005	0.14559	-0.0023256	0.0037727	-0.6164	9.7688e-05	0.53761	0.80062	-0.020962	0.0036486	-5.7452	0.035027	9.2295e-09	2.0766e-07	0.0077533	0.0036196	2.142	0.004763	0.032196	0.21464
PFt	inferior parietal cortex	-0.0083091	0.0041198	-2.0169	0.0065586	0.043713	0.30263	-0.0028024	0.0034345	-0.816	0.00026232	0.41453	0.65451	-0.0097755	0.0036588	-2.6718	0.0073676	0.0075464	0.028187	0.0037782	0.0035725	1.0576	0.001037	0.29026	0.43538	-0.0043584	0.0034793	-1.2527	0.0012022	0.21033	0.57143	0.0041086	0.0037667	1.0908	0.0011214	0.27538	0.62397	-0.014368	0.0038623	-3.7202	0.017273	0.00019927	0.00047824	0.0031338	0.0040919	0.7658	0.00071643	0.44377	0.68272
PGi	inferior parietal cortex	0.00077477	0.0040574	0.191	-6.0479e-05	0.84856	0.96861	-0.0014726	0.0035221	-0.4181	-0.00022395	0.67588	0.81106	-0.0064894	0.0032663	-1.9868	0.003194	0.046953	0.10612	0.0049029	0.0035155	1.3947	0.0017418	0.16312	0.26693	-0.00058478	0.003398	-0.1721	-0.00041534	0.86336	0.95929	0.0075771	0.0037547	2.018	0.0046909	0.043596	0.26158	-0.011663	0.0032778	-3.5582	0.010531	0.00037366	0.00082024	0.0057202	0.0035703	1.6022	0.0025544	0.10912	0.32737
PGp	inferior parietal cortex	-0.0012019	0.0040704	-0.2953	3.1311e-05	0.76778	0.94132	-0.0016711	0.0030046	-0.5562	-0.00017218	0.57809	0.76259	-0.0046121	0.003672	-1.256	0.0015254	0.20912	0.32449	-0.0093437	0.0038644	-2.4179	0.0081556	0.015613	0.039582	-0.0032817	0.0028506	-1.1513	0.00032619	0.24963	0.61544	0.00097777	0.00346	0.2826	-0.00039506	0.77749	0.88009	-0.01074	0.0037909	-2.8331	0.010204	0.0046112	0.0068604	0.002415	0.0037356	0.6465	0.00018555	0.51797	0.72275
PGs	inferior parietal cortex	-0.0011631	0.0039804	-0.2922	-3.4097e-05	0.77013	0.94132	-0.0015093	0.0035398	-0.4264	-0.00018407	0.66983	0.81106	-0.0044776	0.003224	-1.3888	0.0012677	0.16489	0.27738	-0.0037468	0.0037342	-1.0034	0.00090979	0.31569	0.44805	-0.0050802	0.003702	-1.3723	0.0021509	0.16998	0.53676	-0.0021856	0.0039638	-0.5514	0.00039902	0.58137	0.81121	-0.010986	0.0036283	-3.0277	0.0096605	0.0024651	0.0039763	0.0044233	0.0034328	1.2885	0.0013361	0.19756	0.43903
PHA1	medial temporal cortex	0.0057602	0.0040704	1.4152	0.0030693	0.15703	0.48733	0.0031511	0.0028785	1.0947	0.00026972	0.27365	0.56518	-5.9644e-05	0.0031409	-0.019	-0.0004376	0.98485	0.98532	0.0027729	0.0033589	0.8255	0.00024897	0.40906	0.53356	0.0073726	0.0039205	1.8805	0.004662	0.060041	0.31786	-0.00161	0.0039778	-0.4047	9.2118e-05	0.68567	0.84391	-0.0062796	0.0031563	-1.9896	0.0034643	0.046645	0.055237	-0.002826	0.003493	-0.809	0.00039827	0.41849	0.67849
PHA2	medial temporal cortex	0.0033292	0.00391	0.8515	0.0006909	0.39451	0.78035	-0.00014838	0.0037508	-0.0396	-0.0002692	0.96844	0.99052	0.0029263	0.0041092	0.7121	0.00074418	0.47638	0.57166	-0.00080217	0.0041259	-0.1944	-0.00011819	0.84584	0.90626	0.0034528	0.0040346	0.8558	0.0010372	0.39211	0.72762	1.7269e-15	2.955e-15	0.5844	-5.4239	0.55896	0.80062	-0.0099467	0.0035919	-2.7692	0.0094523	0.005621	0.0080677	0.0027887	0.0042019	0.6637	0.00071369	0.5069	0.72275
PHA3	medial temporal cortex	0.0056792	0.0034002	1.6702	0.0019161	0.09488	0.37952	-0.0024599	0.0019284	-1.2756	0.00013998	0.20209	0.50961	-0.0057795	0.0036528	-1.5822	0.002506	0.11361	0.21165	0.0037071	0.0037757	0.9818	0.0010521	0.32619	0.4587	-0.00085726	0.001505	-0.5696	-7.8731e-05	0.56894	0.82474	-0.0048844	0.0027461	-1.7787	0.0015403	0.075299	0.34336	-0.0098123	0.0034564	-2.8389	0.008126	0.0045282	0.0068494	0.0028561	0.0040213	0.7102	0.00051133	0.47757	0.69888
PHT	lateral temporal cortex	-0.0013441	0.0040825	-0.3292	5.476e-05	0.74199	0.93397	0.0023935	0.0035314	0.6778	0.00015535	0.49792	0.73229	-0.011652	0.0034388	-3.3883	0.012569	0.00070366	0.0053831	0.0026006	0.0036069	0.721	0.00023961	0.4709	0.58456	0.0019601	0.0036584	0.5358	6.1358e-05	0.59211	0.8262	0.0075941	0.0039451	1.9249	0.0056665	0.054244	0.29588	-0.014054	0.0034452	-4.0793	0.018429	4.5237e-05	0.00015659	0.012167	0.0037996	3.2021	0.014087	0.0013652	0.024574
PH	MT+ Complex and Neighbouring Visual Areas	0.0062198	0.0040245	1.5455	0.003275	0.12223	0.44003	-0.00078961	0.0032369	-0.2439	-0.00036817	0.80728	0.89147	-0.016739	0.0034938	-4.7911	0.026561	1.663e-06	9.9782e-05	0.0038624	0.0033812	1.1423	0.00094821	0.25333	0.38975	0.0045885	0.0036055	1.2726	0.0017018	0.20315	0.57143	0.0074223	0.0039447	1.8816	0.0052705	0.059894	0.30803	-0.016564	0.0033307	-4.9732	0.025795	6.6052e-07	4.2462e-06	0.012076	0.0037492	3.2209	0.014088	0.0012786	0.024574
PIT	ventral stream	0.002101	0.0041307	0.5086	0.00033986	0.61102	0.88696	0.0051096	0.0029327	1.7423	0.0014767	0.081464	0.41514	-0.017335	0.0037011	-4.6837	0.029229	2.8239e-06	0.00011061	0.0091701	0.0034701	2.6426	0.0076116	0.0082295	0.024462	0.0081808	0.0032761	2.4971	0.0047348	0.012523	0.16405	0.014165	0.0037179	3.8099	0.017128	0.00013915	0.0062616	-0.018987	0.0034366	-5.5249	0.033941	3.3109e-08	4.9664e-07	0.0097104	0.004006	2.424	0.0092137	0.015356	0.12564
PI	insular and frontal opercular cortex	-0.0068951	0.0039952	-1.7258	0.004279	0.084381	0.37952	-0.0027046	0.0031995	-0.8453	0.00021139	0.39793	0.65451	-0.0025796	0.0040837	-0.6317	0.00053425	0.52759	0.62892	0.0089998	0.0031717	2.8375	0.0068098	0.0045484	0.015744	-0.0053353	0.0037412	-1.4261	0.0023894	0.15385	0.53585	4.3293e-16	1.581e-15	0.2738	-3.8341	0.78421	0.88009	-0.0017966	0.0035923	-0.5001	-8.1604e-05	0.61699	0.62392	0.004541	0.0034863	1.3025	0.0016215	0.19274	0.43366
POS1	posterior cingulate cortex	-0.0069254	0.0041382	-1.6736	0.0045429	0.094224	0.37952	-0.0029055	0.0035373	-0.8214	0.00046425	0.41142	0.65451	-0.0051619	0.0032401	-1.5931	0.0021582	0.11114	0.21165	-0.00019235	0.0033664	-0.0571	-0.00041844	0.95444	0.95977	-0.0039137	0.0033911	-1.1541	0.0010428	0.24847	0.61544	-0.0026356	0.0039636	-0.665	0.00056695	0.50608	0.77887	-0.010236	0.0032644	-3.1355	0.009697	0.0017167	0.0029712	0.001852	0.0035027	0.5287	-5.4424e-05	0.59699	0.78665
POS2	posterior cingulate cortex	0.00065883	0.0041357	0.1593	4.2135e-06	0.87343	0.96861	-0.0042955	0.0035316	-1.2163	0.001186	0.22387	0.52402	-0.0052722	0.0035247	-1.4958	0.0023151	0.13472	0.24009	-0.0047726	0.0037524	-1.2719	0.0019113	0.20342	0.32692	-0.0052657	0.0035792	-1.4712	0.0021741	0.14124	0.52678	-0.0031802	0.0038911	-0.8173	0.00080025	0.41376	0.7322	-0.01227	0.0036638	-3.3489	0.014219	0.00081202	0.0015549	-0.00030563	0.00377	-0.0811	-0.00030978	0.93539	0.96474
PSL	sensory "bridge" regions of the temporal-parietal-occipital junction	-0.0068164	0.003942	-1.7292	0.0039632	0.083786	0.37952	-0.0089697	0.0037544	-2.3891	0.0074528	0.016893	0.20271	-0.01047	0.0038966	-2.6871	0.0093204	0.0072105	0.028187	0.01321	0.0034533	3.8254	0.015603	0.00013073	0.0011765	-0.010522	0.0036204	-2.9062	0.0097092	0.0036599	0.14559	-0.0061909	0.003961	-1.5629	0.0034382	0.11807	0.40099	-0.014327	0.0037852	-3.7851	0.016677	0.00015379	0.00038988	0.00058124	0.0041625	0.1396	-4.9137e-05	0.88895	0.95815
PeEc	medial temporal cortex	0.0061851	0.0039994	1.5465	0.0032672	0.12199	0.44003	-0.0063043	0.0034569	-1.8237	0.0027463	0.068201	0.40594	-0.0059564	0.0035161	-1.6941	0.0028351	0.09026	0.18674	0.01516	0.0037938	3.996	0.021654	6.4497e-05	0.00064497	-0.0035294	0.0039312	-0.8978	0.00093833	0.36929	0.71426	0.0015227	0.0037706	0.4038	-0.00015123	0.68634	0.84391	-0.0061796	0.0038564	-1.6024	0.0034169	0.10906	0.12118	0.0025281	0.0038812	0.6514	0.00032888	0.51482	0.72275
Pir	insular and frontal opercular cortex	-0.0067199	0.0039889	-1.6846	0.0039697	0.092066	0.37952	-0.00037693	0.0023025	-0.1637	-0.00023242	0.86996	0.9321	-0.0087279	0.0035487	-2.4594	0.0058871	0.013918	0.041411	0.021186	0.0031846	6.6525	0.032038	2.9071e-11	2.6164e-09	-0.00045828	0.0022914	-0.2	-0.0002428	0.84148	0.95358	-0.00025057	0.0040251	-0.0623	-9.9356e-05	0.95036	0.97196	-0.0016033	0.003431	-0.4673	-0.00017144	0.6403	0.64387	0.003668	0.0035609	1.0301	0.00058616	0.30299	0.55088
PoI1	insular and frontal opercular cortex	-0.002552	0.0041555	-0.6141	0.00059738	0.53913	0.85126	0.0048118	0.0034519	1.3939	0.0018381	0.16334	0.49833	-0.0033479	0.0022909	-1.4614	0.0004251	0.14391	0.25395	0.0097542	0.0026714	3.6514	0.0057803	0.0002611	0.0016785	0.00069237	0.0037346	0.1854	-0.00022502	0.85292	0.95358	0.0035306	0.0037811	0.9338	0.00084838	0.35043	0.67787	-0.0082412	0.0040337	-2.0431	0.0061284	0.04105	0.049591	0.0014174	0.0027718	0.5114	-0.00023084	0.6091	0.78665
PoI2	insular and frontal opercular cortex	-0.0064372	0.004127	-1.5598	0.0038976	0.11882	0.44003	0.0037036	0.0034586	1.0708	0.00095553	0.28425	0.57489	-0.0023839	0.002397	-0.9945	4.0341e-05	0.31996	0.43787	0.0073439	0.0026918	2.7282	0.0031585	0.00637	0.021233	0.0010292	0.0034857	0.2953	-0.00025172	0.7678	0.91211	0.0095578	0.004015	2.3805	0.0089397	0.017291	0.14611	-0.009937	0.0037528	-2.6479	0.0082006	0.0081012	0.011131	0.00091077	0.0028689	0.3175	-0.00030205	0.75089	0.872
PreS	medial temporal cortex	-0.0016382	0.0040131	-0.4082	5.7334e-05	0.68311	0.92553	0.0021876	0.0023302	0.9388	3.3364e-05	0.34784	0.63795	-0.012241	0.0034989	-3.4985	0.011537	0.00046826	0.0040136	0.010991	0.0030294	3.628	0.0083488	0.00028589	0.0017154	0.00091005	0.0033426	0.2723	-0.0003879	0.78542	0.91211	0.0019886	0.0040342	0.4929	0.00031359	0.62206	0.82331	-0.006901	0.0032633	-2.1147	0.0036893	0.034459	0.042195	0.017198	0.0034025	5.0545	0.0215	4.3284e-07	7.7912e-05
ProS	posterior cingulate cortex	0.00097592	0.0040713	0.2397	1.9688e-06	0.81056	0.95987	-0.0017158	0.0038868	-0.4414	-1.6161e-05	0.65889	0.81106	-0.0044766	0.003297	-1.3578	0.0014858	0.17454	0.29089	0.0094974	0.0040247	2.3598	0.0087041	0.018288	0.045094	0.00015304	0.0038498	0.0398	-0.00024222	0.96829	0.98939	0.002661	0.0038891	0.6842	0.00027598	0.49384	0.77887	-0.0084407	0.0032485	-2.5983	0.0064546	0.0093702	0.012778	0.0015179	0.0033686	0.4506	-0.00022661	0.65228	0.80352
RI	early auditory cortex	0.0030483	0.0040492	0.7528	0.00074884	0.45157	0.82362	-0.010964	0.0036319	-3.0188	0.011231	0.0025392	0.14106	-0.0092811	0.0026368	-3.5199	0.0049406	0.00043204	0.0040136	0.01263	0.002854	4.4252	0.010679	9.6512e-06	0.00012409	-0.0096117	0.0036741	-2.6161	0.0084366	0.0088974	0.14559	-0.014399	0.0037141	-3.8767	0.017764	0.00010598	0.0062616	-0.014654	0.0031483	-4.6547	0.01491	3.2523e-06	1.8294e-05	0.003121	0.0030698	1.0167	0.00027969	0.30931	0.55659
RSC	posterior cingulate cortex	0.00050604	0.0041393	0.1223	-1.153e-05	0.9027	0.96861	0.0029893	0.0032708	0.9139	0.0004274	0.36076	0.64937	-0.0041744	0.0026424	-1.5798	0.00082037	0.11416	0.21165	0.0066213	0.0024351	2.7191	0.0022692	0.0065483	0.021431	0.004385	0.0034494	1.2712	0.0012474	0.20365	0.57143	0.0072702	0.0035967	2.0213	0.0047083	0.043249	0.26158	-0.011683	0.0035754	-3.2677	0.012029	0.001085	0.0020345	-0.0052319	0.0026975	-1.9396	0.0014892	0.052435	0.24201
SCEF	sensori-motor associated paracentral lobular and mid cingulate cortex	0.0068278	0.0040466	1.6873	0.0043634	0.091554	0.37952	-0.0030525	0.0029038	-1.0512	0.00032181	0.29317	0.5799	-0.0012915	0.0021056	-0.6134	-0.00011731	0.53964	0.63074	-0.0024919	0.0021313	-1.1692	0.00016097	0.24232	0.37928	0.0011915	0.0028776	0.4141	-0.00028505	0.67883	0.85457	0.0070487	0.0035998	1.9581	0.0037188	0.050223	0.2825	-0.01033	0.0026393	-3.9138	0.006404	9.0982e-05	0.00024813	-0.0026714	0.0024798	-1.0773	0.00011913	0.28136	0.52754
SFL	dorsolateral prefrontal cortex	0.0026228	0.003997	0.6562	0.0005232	0.51171	0.82979	0.0039427	0.0024392	1.6163	0.00068554	0.10603	0.46129	-0.0080046	0.0039104	-2.047	0.0058114	0.040661	0.093834	-0.00053158	0.0037327	-0.1424	-0.00030882	0.88675	0.93892	0.0038744	0.0022931	1.6896	0.00065552	0.091118	0.42204	0.011235	0.0036595	3.07	0.010924	0.0021419	0.029657	-0.0067146	0.0041283	-1.6265	0.0042962	0.10385	0.11611	0.0049442	0.0039845	1.2408	0.0020853	0.21467	0.44931
STGa	association auditory cortex	-0.0091687	0.0040313	-2.2744	0.0077743	0.022946	0.27475	-0.001574	0.0035282	-0.4461	-0.0001098	0.65552	0.81106	-0.0017455	0.0041672	-0.4189	0.00023413	0.67531	0.75501	0.0052844	0.0031168	1.6955	0.001837	0.089989	0.17051	-0.0062625	0.0034964	-1.7911	0.00299	0.073276	0.36638	0.0053502	0.0040301	1.3276	0.0027934	0.18433	0.48793	-0.0043057	0.0038874	-1.1076	0.0015636	0.26803	0.2838	0.0053658	0.0036096	1.4865	0.002234	0.13714	0.37403
STSda	association auditory cortex	-0.0080933	0.0041062	-1.971	0.0061559	0.048728	0.32485	-0.0028674	0.0029443	-0.9739	0.0001701	0.33013	0.619	-0.0087667	0.0032022	-2.7377	0.005905	0.006189	0.027171	0.0099896	0.0037277	2.6798	0.0082147	0.0073687	0.022868	-0.0050933	0.0035576	-1.4317	0.0016671	0.15224	0.53585	0.0010027	0.0040381	0.2483	1.2686e-05	0.80389	0.88773	-0.022561	0.0033802	-6.6745	0.044246	2.5044e-11	2.2539e-09	0.005088	0.0034656	1.4682	0.0017423	0.14206	0.38166
STSdp	association auditory cortex	-0.0010548	0.003785	-0.2787	-0.00027999	0.78049	0.94132	-0.0087834	0.0031536	-2.7852	0.0053545	0.0053506	0.14106	-0.0068659	0.0028854	-2.3795	0.0033918	0.017338	0.048012	0.0097986	0.0030744	3.1871	0.0069157	0.0014378	0.0063122	-0.0074263	0.0035202	-2.1096	0.0041914	0.034896	0.25125	-0.0036318	0.003977	-0.9132	0.0012203	0.36114	0.67787	-0.015177	0.0029081	-5.2189	0.017915	1.806e-07	1.548e-06	0.0039524	0.0031497	1.2549	0.00086305	0.20953	0.44371
STSva	association auditory cortex	-0.0053732	0.0041034	-1.3095	0.0026904	0.19039	0.55072	-0.0055739	0.003576	-1.5587	0.0025986	0.11908	0.46129	-0.001874	0.0018887	-0.9922	3.9395e-05	0.3211	0.43787	0.007246	0.0026809	2.7029	0.0031455	0.0068766	0.022103	-0.0019624	0.0037464	-0.5238	9.5101e-05	0.60042	0.82849	-0.0057255	0.0037426	-1.5298	0.0024268	0.12607	0.40788	-0.010856	0.0027593	-3.9343	0.007525	8.3525e-05	0.00023491	-9.6476e-05	0.0022751	-0.0424	-0.00023511	0.96618	0.97681
STSvp	association auditory cortex	-0.00051353	0.0035391	-0.1451	-0.00039018	0.88463	0.96861	-0.0029973	0.0028461	-1.0531	0.00025634	0.29228	0.5799	-0.0084838	0.0031764	-2.6709	0.0047823	0.0075669	0.028187	0.0088556	0.0031866	2.779	0.0056478	0.0054544	0.018524	0.00033854	0.003851	0.0879	-0.00020075	0.92995	0.97499	0.0034679	0.0035748	0.9701	0.00076291	0.332	0.66399	-0.011323	0.0034895	-3.2449	0.0097235	0.0011757	0.0021595	0.0063652	0.0038584	1.6497	0.0030883	0.099014	0.31761
STV	sensory "bridge" regions of the temporal-parietal-occipital junction	-0.0040369	0.004085	-0.9882	0.0014746	0.32304	0.73978	-0.0042243	0.0032095	-1.3162	0.00090491	0.18813	0.50961	-0.0018635	0.0035774	-0.5209	-1.393e-05	0.60244	0.68631	-0.00023986	0.0037357	-0.0642	-0.00032403	0.9488	0.95947	-0.0082972	0.0036618	-2.2659	0.0059909	0.023463	0.21117	-0.0046793	0.0039626	-1.1809	0.0019629	0.23765	0.595	-0.0072442	0.0036108	-2.0063	0.0046885	0.044832	0.053442	0.00043154	0.003838	0.1124	-0.00027723	0.91048	0.96474
TA2	association auditory cortex	0.00052549	0.0040438	0.1299	-9.934e-05	0.89661	0.96861	0.00077438	0.0027231	0.2844	-0.00033584	0.77612	0.87369	0.0017993	0.0034075	0.5281	-0.00014104	0.59746	0.68499	0.0081327	0.0028635	2.8402	0.0044032	0.0045106	0.015744	2.8713e-05	0.0031534	0.0091	-0.00038666	0.99274	0.99274	-0.0034791	0.0038129	-0.9125	-0.00078354	0.36153	0.67787	-0.0078057	0.0036421	-2.1432	0.0045047	0.032102	0.039578	0.0087118	0.0032123	2.7121	0.0056513	0.0066887	0.07278
TE1a	lateral temporal cortex	-0.0059933	0.0036721	-1.6321	0.0024866	0.10266	0.39876	-0.003132	0.002877	-1.0887	0.00030333	0.27631	0.56518	-0.0093832	0.0035079	-2.6748	0.0068286	0.0074786	0.028187	0.015794	0.0035903	4.3992	0.021768	1.0886e-05	0.00013064	-0.0014675	0.003436	-0.4271	-0.00019648	0.66931	0.85457	0.0058854	0.0038297	1.5368	0.003205	0.12436	0.40788	-0.01134	0.0037674	-3.0101	0.012161	0.0026124	0.0041614	0.0062118	0.0039463	1.5741	0.0032598	0.11548	0.32994
TE1m	lateral temporal cortex	-0.0029915	0.004068	-0.7354	0.00067813	0.46211	0.82362	-0.0021282	0.0035351	-0.602	5.7472e-05	0.54716	0.73849	-0.0041263	0.0035048	-1.1773	0.0011199	0.23907	0.3586	0.0087862	0.0035576	2.4697	0.0060923	0.013525	0.036888	0.00059129	0.0037221	0.1589	-0.00024794	0.87378	0.96491	0.0067796	0.0040321	1.6814	0.0043814	0.092692	0.36326	-0.0086047	0.0035678	-2.4117	0.0064378	0.01588	0.020712	0.0064328	0.0039395	1.6329	0.0036796	0.1025	0.31809
TE1p	lateral temporal cortex	-0.0088002	0.0041394	-2.126	0.007342	0.033509	0.29556	-7.8393e-05	0.003592	-0.0218	-0.00032515	0.98259	0.99052	-0.011052	0.0032074	-3.4459	0.010333	0.00056967	0.0046609	0.0042179	0.0034356	1.2277	0.0010871	0.21957	0.34975	-0.0034434	0.0035637	-0.9662	0.00080823	0.33393	0.69396	0.0050393	0.0039596	1.2727	0.0024222	0.20314	0.52992	-0.013017	0.0032264	-4.0347	0.014524	5.4746e-05	0.0001699	0.0077559	0.0036823	2.1063	0.0052487	0.035185	0.21464
TE2a	lateral temporal cortex	-0.0070573	0.0040954	-1.7232	0.0046324	0.084854	0.37952	-0.0036076	0.0035906	-1.0047	0.00088133	0.31503	0.60326	-0.013788	0.0032465	-4.2471	0.01551	2.1686e-05	0.00048793	0.010946	0.0036946	2.9626	0.011055	0.0030514	0.01194	-0.0057507	0.0036048	-1.5953	0.0028502	0.11066	0.46665	0.0064342	0.0040142	1.6029	0.004042	0.10897	0.3846	-0.015247	0.0034946	-4.3629	0.021242	1.2856e-05	5.5096e-05	0.011765	0.0035123	3.3496	0.011643	0.00080987	0.020825
TE2p	lateral temporal cortex	0.0016772	0.004153	0.4038	0.00022882	0.68633	0.92553	-0.0053603	0.0033406	-1.6046	0.0022263	0.10859	0.46129	-0.0087121	0.0032684	-2.6656	0.006653	0.0076877	0.028187	-0.00027669	0.0036857	-0.0751	-0.00034485	0.94016	0.95609	-0.00036131	0.0037116	-0.0973	-0.00026855	0.92245	0.97499	0.0063021	0.00401	1.5716	0.0038187	0.11605	0.40099	-0.011961	0.0032591	-3.6699	0.013173	0.00024283	0.00055484	0.0067186	0.0035089	1.9147	0.0039077	0.05553	0.24989
TF	medial temporal cortex	0.0073268	0.0040999	1.7871	0.0050876	0.073932	0.37952	-0.0073667	0.0035428	-2.0794	0.0046252	0.037589	0.29611	-0.0094771	0.0032822	-2.8875	0.0084721	0.0038851	0.017931	0.0062846	0.0034202	1.8375	0.0030733	0.066139	0.13376	-0.0017314	0.0034588	-0.5006	-7.9722e-05	0.61667	0.82959	0.0030756	0.0040736	0.755	0.00091241	0.45026	0.76902	-0.016124	0.0036076	-4.4695	0.024891	7.8566e-06	3.6261e-05	0.0048155	0.00359	1.3413	0.0019366	0.17981	0.42391
TGd	lateral temporal cortex	-0.0072168	0.0041221	-1.7508	0.00495	0.07999	0.37952	-0.0071076	0.0032262	-2.2031	0.0043243	0.02759	0.2899	-0.009574	0.0038158	-2.5091	0.0073122	0.012108	0.038236	0.011231	0.003268	3.4367	0.011511	0.00058923	0.0028665	-0.0068497	0.0035672	-1.9202	0.0041423	0.054837	0.30846	0.0023593	0.0038802	0.608	0.0003836	0.54316	0.80062	-0.0071195	0.0034613	-2.0569	0.0043488	0.039703	0.048287	0.010603	0.0039295	2.6983	0.010648	0.0069719	0.07278
TGv	lateral temporal cortex	0.0047406	0.0040915	1.1586	0.0020623	0.24661	0.62716	-0.0082188	0.0036175	-2.272	0.0061344	0.023092	0.25979	-0.0069295	0.0036019	-1.9239	0.0037507	0.054377	0.11793	0.0093112	0.0038475	2.4201	0.0082066	0.015521	0.039582	-0.0034794	0.0036841	-0.9444	0.00084444	0.34495	0.69764	0.0043839	0.0039624	1.1064	0.0017478	0.26857	0.61977	-0.014877	0.003966	-3.7511	0.020458	0.00017621	0.00042861	0.0026812	0.0039713	0.6751	0.00037919	0.49959	0.71941
TPOJ1	sensory "bridge" regions of the temporal-parietal-occipital junction	-0.0017169	0.0038943	-0.4409	-1.4138e-05	0.65931	0.9129	-0.002583	0.0018815	-1.3729	0.00022703	0.1698	0.50045	-0.0038622	0.0029731	-1.2991	0.00069283	0.19393	0.31428	0.0072053	0.0030784	2.3406	0.0033715	0.019257	0.046356	-0.003199	0.0020155	-1.5872	0.00039421	0.11247	0.46665	-0.0012422	0.0028845	-0.4306	-0.00024357	0.66673	0.84391	-0.010242	0.0029553	-3.4658	0.0073156	0.00052906	0.00107	0.0010919	0.0032548	0.3355	-0.00035483	0.73726	0.86737
TPOJ2	sensory "bridge" regions of the temporal-parietal-occipital junction	-0.0042557	0.0041542	-1.0244	0.0017148	0.30563	0.72657	0.0051883	0.0034146	1.5195	0.0017424	0.12865	0.46129	0.0060362	0.0038206	1.5799	0.0033506	0.11414	0.21165	-0.0033901	0.0038314	-0.8848	0.000856	0.37625	0.49798	0.0022931	0.0036467	0.6288	0.0001005	0.52946	0.82359	0.013096	0.0038562	3.3962	0.015673	0.00068367	0.015383	-4.8527e-05	0.003868	-0.0125	-0.00026846	0.98999	0.98999	-0.0077388	0.0038797	-1.9947	0.005535	0.046078	0.22869
TPOJ3	sensory "bridge" regions of the temporal-parietal-occipital junction	-0.0027573	0.0041298	-0.6677	0.00067485	0.50436	0.82979	0.0034998	0.0031575	1.1084	0.0004453	0.26768	0.56336	-0.010765	0.0036937	-2.9143	0.0093484	0.0035661	0.016892	0.0089597	0.0038813	2.3084	0.0069472	0.020979	0.049688	0.0028238	0.0035288	0.8002	0.0002278	0.42358	0.74856	0.0027646	0.0038025	0.727	0.00040693	0.4672	0.76902	-0.01515	0.0037805	-4.0074	0.020052	6.1477e-05	0.00018488	0.0068283	0.0037635	1.8143	0.0036061	0.06963	0.26111
V1	V1	0.0072526	0.0039582	1.8323	0.0048614	0.06691	0.37952	-0.005783	0.0038237	-1.5124	0.002909	0.13044	0.46129	-0.0037018	0.0035722	-1.0363	0.00087986	0.30009	0.41872	-0.0003939	0.0031927	-0.1234	-0.00042996	0.90181	0.94319	-0.0023824	0.0036659	-0.6499	0.00024306	0.51576	0.82359	-0.0017913	0.0039179	-0.4572	0.00014357	0.64753	0.83318	-0.0094976	0.0033524	-2.8331	0.0082332	0.0046117	0.0068604	0.00093448	0.0035436	0.2637	-0.00032508	0.79201	0.89101
V2	early visual cortex	0.011757	0.0041159	2.8564	0.013186	0.0042863	0.11022	-0.0019112	0.0036117	-0.5292	1.8287e-05	0.59668	0.76259	-0.0034169	0.0036584	-0.934	0.0007323	0.35031	0.47057	-0.0020888	0.0031933	-0.6541	-0.00011819	0.51303	0.61156	0.004557	0.0036359	1.2533	0.0016832	0.21009	0.57143	0.001056	0.0039118	0.27	-6.9099e-05	0.78719	0.88009	-0.012279	0.0034717	-3.5367	0.014353	0.00040545	0.00086883	0.0012799	0.0036786	0.3479	-0.00021161	0.72789	0.86197
V3A	dorsal stream	0.0049676	0.0041453	1.1984	0.0023095	0.23078	0.6109	0.0024303	0.0036655	0.663	0.00014765	0.50732	0.73399	0.0031852	0.0036087	0.8826	0.00058396	0.37743	0.48467	-0.012958	0.0037387	-3.466	0.014955	0.00052867	0.0026433	0.0053313	0.0034542	1.5434	0.0019076	0.12273	0.47003	0.0021863	0.0038421	0.569	0.00015809	0.56933	0.80062	-0.011949	0.0037739	-3.1661	0.013336	0.0015459	0.0027551	-0.0069199	0.0036382	-1.902	0.0042404	0.057178	0.25102
V3B	dorsal stream	0.012154	0.0041763	2.9103	0.014169	0.0036123	0.11022	0.0036332	0.0038945	0.9329	0.0010375	0.35087	0.63795	-0.00069305	0.0035091	-0.1975	-0.0003387	0.84344	0.88267	-0.0015037	0.0038789	-0.3877	-4.4325e-05	0.69827	0.79035	0.0090653	0.0039461	2.2973	0.0076797	0.021605	0.20468	0.004078	0.0040592	1.0046	0.0016153	0.31507	0.65591	-0.0087208	0.0035325	-2.4687	0.0065979	0.013563	0.017951	-0.0040104	0.0037019	-1.0833	0.0011696	0.27867	0.52754
V3CD	MT+ Complex and Neighbouring Visual Areas	0.0046799	0.0041478	1.1283	0.0020687	0.2592	0.63913	0.0024716	0.0036678	0.6739	0.00018748	0.5004	0.73229	-0.00069821	0.0035176	-0.1985	-0.00037734	0.84266	0.88267	-0.01118	0.0038848	-2.878	0.011858	0.0040039	0.014708	-0.0007767	0.0038803	-0.2002	-0.00014494	0.84135	0.95358	0.001458	0.0039819	0.3662	7.4415e-05	0.71424	0.85142	-0.0062768	0.0035379	-1.7742	0.0031187	0.076043	0.085549	-0.0069774	0.0037167	-1.8773	0.0039793	0.060484	0.25922
V3	early visual cortex	0.013351	0.0041105	3.2479	0.016789	0.0011633	0.087948	0.0016054	0.0034927	0.4596	-0.00012051	0.64578	0.81106	-0.00486	0.0036479	-1.3323	0.0020103	0.18278	0.30183	-0.011336	0.0035964	-3.152	0.011603	0.0016226	0.0067038	0.0074095	0.0036318	2.0402	0.0049761	0.041335	0.27557	0.0055137	0.0038571	1.4295	0.0028066	0.15287	0.46188	-0.014315	0.0035427	-4.0407	0.019959	5.3355e-05	0.00016849	-0.0018238	0.0036198	-0.5038	-3.1175e-05	0.61438	0.78665
V4	early visual cortex	0.006719	0.0041342	1.6252	0.0042638	0.10412	0.39876	0.0024357	0.0033206	0.7335	9.1974e-05	0.46325	0.70665	-0.0087461	0.0033875	-2.5819	0.0067566	0.0098284	0.03338	-0.0075871	0.0035619	-2.1301	0.0051829	0.033169	0.076545	0.0027852	0.003485	0.7992	0.00029537	0.42418	0.74856	0.006347	0.0038007	1.67	0.0035656	0.094929	0.36326	-0.015715	0.003339	-4.7065	0.022865	2.5267e-06	1.4671e-05	0.0055899	0.0034715	1.6102	0.0025924	0.10735	0.32737
V4t	MT+ Complex and Neighbouring Visual Areas	0.0014082	0.0041332	0.3407	0.00013265	0.73333	0.93311	-0.00044729	0.003681	-0.1215	-0.00028779	0.90329	0.95642	-0.0085011	0.0038591	-2.2029	0.006293	0.027609	0.069994	0.0036994	0.0036903	1.0025	0.00085286	0.31613	0.44805	-0.0015173	0.0038788	-0.3912	2.5488e-05	0.69567	0.85767	0.00084948	0.004033	0.2106	9.5138e-06	0.83318	0.90229	-0.013261	0.0038092	-3.4815	0.015583	0.00049907	0.0010326	0.0068669	0.0040021	1.7158	0.0042026	0.086203	0.29006
V6A	dorsal stream	0.011984	0.0041249	2.9052	0.013669	0.0036715	0.11022	-0.0046437	0.0037885	-1.2257	0.0016299	0.22031	0.52402	0.0083845	0.0040934	2.0483	0.0068337	0.040534	0.093834	-0.014604	0.0040996	-3.5622	0.020853	0.00036804	0.0020075	-0.0010811	0.0039335	-0.2749	-8.1298e-05	0.78343	0.91211	0.0028319	0.0040519	0.6989	0.00069585	0.48461	0.77884	-0.0098791	0.0041873	-2.3593	0.0096151	0.018314	0.023455	-0.01292	0.0041304	-3.1281	0.016468	0.0017605	0.028808
V6	dorsal stream	0.010894	0.0041541	2.6225	0.011357	0.0087303	0.14286	-0.0054518	0.0034005	-1.6032	0.0019595	0.10889	0.46129	0.0040893	0.0037484	1.091	0.0012331	0.2753	0.39328	-0.0024381	0.0036136	-0.6747	0.00019275	0.49987	0.60463	0.0017061	0.0037124	0.4596	-0.00010443	0.64582	0.84853	0.00082168	0.0039971	0.2056	-7.7581e-05	0.83713	0.90229	-0.015023	0.0040426	-3.7162	0.020481	0.00020247	0.00047953	-0.0053119	0.0040166	-1.3225	0.0024789	0.18601	0.42391
V7	dorsal stream	0.0037961	0.0041587	0.9128	0.0013614	0.36133	0.76251	-0.00031546	0.0036069	-0.0875	-0.0003781	0.93031	0.96795	-0.00046476	0.0031612	-0.147	-0.00044377	0.88312	0.91357	-0.0063085	0.0031373	-2.0108	0.0024471	0.044351	0.097355	0.00017441	0.0037156	0.0469	-0.00035546	0.96256	0.98939	-0.0028693	0.0040096	-0.7156	0.00063863	0.47423	0.76902	-0.0089156	0.0032402	-2.7516	0.0053141	0.0059323	0.0083424	-0.0077336	0.0035284	-2.1918	0.0045378	0.028395	0.20445
V8	ventral stream	0.0035218	0.004134	0.8519	0.001111	0.39426	0.78035	-0.00066977	0.0031352	-0.2136	-0.00040079	0.83083	0.90637	-0.014117	0.0037397	-3.7747	0.018913	0.00016034	0.0019241	0.0094825	0.0036885	2.5708	0.0080433	0.010148	0.028102	0.0019715	0.0033537	0.5878	-0.0001305	0.55664	0.82474	-0.0036382	0.0038145	-0.9538	0.00080728	0.34019	0.6729	-0.017714	0.0034377	-5.1527	0.029932	2.5765e-07	2.0164e-06	0.0087772	0.0040479	2.1684	0.0073427	0.030136	0.20863
VIP	superior parietal and IPS cortex	0.0067541	0.004042	1.671	0.0041788	0.094729	0.37952	0.0017909	0.0032904	0.5443	-0.00018296	0.58624	0.76259	0.0045739	0.0040275	1.1357	0.0016089	0.2561	0.37478	-0.0098921	0.0040304	-2.4544	0.0091681	0.014115	0.037921	0.0022351	0.0033729	0.6627	-9.3874e-05	0.50755	0.82359	0.0021692	0.0038006	0.5708	2.2199e-05	0.56817	0.80062	-0.012626	0.0041715	-3.0266	0.01552	0.0024742	0.0039763	-0.0084843	0.0041608	-2.0391	0.0069519	0.041445	0.22866
VMV1	ventral stream	-0.00048252	0.0040615	-0.1188	-0.00012877	0.90543	0.96861	0.0051225	0.0037437	1.3683	0.0019471	0.17123	0.50045	-0.013038	0.0035959	-3.6258	0.016451	0.00028835	0.0030531	0.0090773	0.0034893	2.6015	0.0061587	0.0092852	0.026529	0.0048439	0.0036463	1.3284	0.0015986	0.18404	0.56149	0.0021774	0.0037141	0.5863	7.7397e-05	0.5577	0.80062	-0.014472	0.0034416	-4.2051	0.020052	2.6137e-05	0.0001001	0.0052907	0.0039475	1.3403	0.0025719	0.18017	0.42391
VMV2	ventral stream	0.011033	0.0041299	2.6714	0.011609	0.0075557	0.136	-0.00062872	0.0031512	-0.1995	-0.00039013	0.84186	0.91286	-0.012269	0.0038058	-3.2238	0.014657	0.0012659	0.0078572	0.0076917	0.0039768	1.9341	0.0052951	0.053102	0.11114	0.00793	0.0038572	2.0559	0.0054358	0.039795	0.27551	0.0011459	0.0040642	0.282	8.204e-05	0.77798	0.88009	-0.018062	0.0035705	-5.0587	0.032025	4.2352e-07	2.8235e-06	0.0056071	0.0040065	1.3995	0.0029509	0.16166	0.39861
VMV3	ventral stream	0.013571	0.0040673	3.3365	0.016746	0.0008489	0.087948	-0.0048051	0.0031793	-1.5114	0.0013628	0.1307	0.46129	-0.011564	0.0039169	-2.9524	0.012623	0.0031542	0.015771	0.0039893	0.003893	1.0247	0.0013309	0.30549	0.43991	0.0024846	0.0038615	0.6434	0.00038288	0.51995	0.82359	0.0019968	0.0039907	0.5004	0.00026619	0.61682	0.82275	-0.01549	0.0036753	-4.2146	0.022701	2.5063e-05	9.8074e-05	0.007174	0.0041919	1.7114	0.0048659	0.087017	0.29006
VVC	ventral stream	0.01057	0.0039357	2.6857	0.0094732	0.0072407	0.136	-0.0060912	0.0036306	-1.6777	0.003208	0.093407	0.44359	-0.020152	0.003847	-5.2385	0.039801	1.6248e-07	2.9247e-05	0.0095689	0.0036254	2.6394	0.0084984	0.0083075	0.024462	0.0059544	0.0035998	1.6541	0.003088	0.098116	0.43075	0.0070467	0.0039754	1.7726	0.0048516	0.076303	0.34336	-0.021305	0.0033865	-6.291	0.04463	3.1776e-10	1.4299e-08	0.014493	0.004143	3.4983	0.019944	0.00046859	0.016869
a10p	orbital and polar frontal cortex	-0.0027655	0.0041369	-0.6685	0.00069747	0.50382	0.82979	0.0012347	0.0034062	0.3625	-0.00025828	0.71698	0.84906	-0.015565	0.0040549	-3.8387	0.023501	0.00012383	0.0017146	0.020762	0.0038157	5.4412	0.042043	5.3129e-08	2.3908e-06	0.0032107	0.003637	0.8828	0.00068535	0.37736	0.71499	-0.0024346	0.0040367	-0.6031	0.00052248	0.54644	0.80062	-0.019323	0.0039673	-4.8707	0.036818	1.1153e-06	6.6915e-06	0.014857	0.0042365	3.5069	0.021979	0.00045374	0.016869
a24	anterior cingulate and medial prefrontal cortex	0.0091933	0.0040792	2.2537	0.0080302	0.024221	0.27475	0.0028519	0.0033722	0.8457	0.00030932	0.39772	0.65451	-0.009028	0.0033283	-2.7125	0.0055454	0.0066808	0.028187	0.0038739	0.002705	1.4321	0.00063369	0.15212	0.25833	0.00051841	0.0039041	0.1328	-0.00019269	0.89436	0.96979	-0.0014955	0.0040439	-0.3698	1.4409e-05	0.71153	0.85142	-0.01174	0.0040917	-2.8692	0.013542	0.004117	0.0062801	0.0023581	0.0036452	0.6469	-1.87e-05	0.51769	0.72275
a24pr	anterior cingulate and medial prefrontal cortex	2.1217e-05	0.0039845	0.0053	-0.00020291	0.99575	0.99575	0.001025	0.0036125	0.2837	-0.00026311	0.77661	0.87369	0.010692	0.0036099	2.9619	0.0091489	0.0030584	0.015729	0.0010008	0.0035998	0.278	-0.00031082	0.78101	0.84688	0.0007665	0.0040873	0.1875	-4.7735e-05	0.85124	0.95358	0.0057146	0.0040706	1.4039	0.0031272	0.16037	0.46558	-0.0056126	0.003945	-1.4227	0.0026511	0.15483	0.16856	-0.013854	0.0038501	-3.5982	0.016666	0.00032069	0.016869
a32pr	anterior cingulate and medial prefrontal cortex	0.0030774	0.0041326	0.7447	0.00086138	0.45647	0.82362	-0.0090107	0.0032347	-2.7857	0.0067141	0.0053433	0.14106	-0.0032799	0.0025999	-1.2615	0.00034909	0.20712	0.32419	0.0090071	0.002915	3.0899	0.005202	0.0020035	0.0080142	-0.0025143	0.0037368	-0.6728	0.00023704	0.50105	0.82359	0.0043808	0.0040618	1.0786	0.0016403	0.28079	0.62397	-0.012385	0.0029759	-4.1616	0.0096916	3.165e-05	0.00011394	-0.00011194	0.0031201	-0.0359	-0.00040333	0.97138	0.97681
a47r	inferior frontal cortex	-0.0077328	0.0038126	-2.0282	0.0047347	0.042542	0.30263	0.0040487	0.0032258	1.2551	0.001023	0.20945	0.51646	-0.011868	0.00376	-3.1563	0.013536	0.0015987	0.0092826	0.012926	0.0034795	3.715	0.013503	0.00020337	0.0014776	0.0032961	0.0034887	0.9448	0.0006696	0.34476	0.69764	-0.0023865	0.0039687	-0.6013	0.00040406	0.54762	0.80062	-0.015761	0.003894	-4.0474	0.024003	5.1853e-05	0.00016837	0.0080551	0.0038471	2.0938	0.0059088	0.036282	0.21464
a9-46v	dorsolateral prefrontal cortex	0.0027156	0.0040708	0.6671	0.0006142	0.50472	0.82979	-0.0038243	0.0026206	-1.4593	0.00064396	0.14448	0.47084	-0.0141	0.003376	-4.1766	0.015029	2.964e-05	0.00056312	0.013446	0.0036314	3.7028	0.01545	0.00021342	0.0014776	-0.0031714	0.0028606	-1.1086	0.00033302	0.2676	0.62263	-0.00051035	0.0035781	-0.1426	-0.00036122	0.88658	0.92782	-0.020185	0.0039857	-5.0644	0.040233	4.1106e-07	2.8235e-06	0.011716	0.0036111	3.2444	0.010986	0.0011778	0.024574
d23ab	posterior cingulate cortex	-0.0063279	0.0041648	-1.5194	0.0038266	0.12868	0.44541	-0.0015173	0.0025175	-0.6027	-0.00016264	0.54671	0.73849	0.0021803	0.0029044	0.7507	-8.1966e-05	0.45285	0.55077	-0.0043081	0.0026704	-1.6133	0.00084122	0.10669	0.19014	-0.0016422	0.0024947	-0.6583	-0.00013154	0.51036	0.82359	-0.00083828	0.0037041	-0.2263	-0.00032639	0.82096	0.8956	-0.0065412	0.0033653	-1.9437	0.0026311	0.051935	0.059925	-0.0048013	0.0036125	-1.3291	0.0014112	0.18382	0.42391
d32	anterior cingulate and medial prefrontal cortex	0.0051643	0.0041371	1.2483	0.0024917	0.21193	0.58294	-0.013228	0.0035226	-3.7553	0.016398	0.00017333	0.016925	0.00205	0.002314	0.8859	5.1411e-06	0.37567	0.48467	0.00054423	0.0023417	0.2324	-0.00025158	0.81623	0.87977	-0.0080571	0.0037961	-2.1225	0.0060221	0.0338	0.25125	-0.0065787	0.0039864	-1.6503	0.0042862	0.098888	0.36326	-0.0053911	0.0027842	-1.9363	0.0015103	0.05283	0.06057	-0.0054496	0.0027555	-1.9777	0.0015666	0.047967	0.22869
i6-8	dorsolateral prefrontal cortex	0.0029379	0.0040669	0.7224	0.00074031	0.47005	0.82407	-0.0027758	0.0036682	-0.7567	0.00036997	0.44921	0.69705	-0.0092795	0.0039495	-2.3496	0.0079979	0.018799	0.05127	-0.00055573	0.0034449	-0.1613	-0.00041325	0.87184	0.92859	-0.0018681	0.0038021	-0.4913	9.6982e-05	0.62318	0.83091	0.0066608	0.0039541	1.6845	0.0043922	0.092087	0.36326	-0.014302	0.0041071	-3.4823	0.019949	0.00049756	0.0010326	0.0059892	0.0038384	1.5604	0.0027989	0.11868	0.33379
p10p	orbital and polar frontal cortex	0.0046966	0.0040811	1.1508	0.0019585	0.24981	0.62716	0.00034052	0.0031819	0.107	-0.00041501	0.91477	0.95732	-0.013717	0.0033093	-4.1448	0.014012	3.4056e-05	0.00056312	0.013942	0.0037603	3.7077	0.017652	0.00020939	0.0014776	0.0033752	0.0035039	0.9633	0.00070065	0.33541	0.69396	0.0006742	0.0038714	0.1741	-0.00018965	0.86175	0.91244	-0.019525	0.0036691	-5.3216	0.034007	1.0328e-07	1.1619e-06	0.0044124	0.0034435	1.2814	0.0010668	0.20007	0.43918
p24	anterior cingulate and medial prefrontal cortex	0.004018	0.0041495	0.9683	0.0014974	0.3329	0.73978	-0.0015632	0.0036962	-0.4229	-8.2312e-05	0.67236	0.81106	0.0069172	0.0027661	2.5007	0.0026744	0.012397	0.038474	0.0057478	0.0027881	2.0616	0.0018962	0.039255	0.088324	-0.002278	0.0038977	-0.5844	0.00020083	0.55892	0.82474	0.001716	0.0040338	0.4254	0.00018149	0.67055	0.84391	-0.006038	0.0041131	-1.468	0.0034981	0.14211	0.15693	-0.004606	0.0032782	-1.405	0.0010686	0.16002	0.39861
p24pr	anterior cingulate and medial prefrontal cortex	0.001389	0.0041217	0.337	0.00011748	0.73612	0.93311	-0.0018909	0.0029878	-0.6329	-0.00015231	0.52681	0.73849	0.0044039	0.003165	1.3914	0.0010166	0.1641	0.27738	-0.0023915	0.0032242	-0.7417	4.2113e-05	0.45825	0.58116	-0.00050021	0.0036979	-0.1353	-0.00032208	0.8924	0.96979	0.0042298	0.0039136	1.0808	0.0013301	0.27979	0.62397	-0.010149	0.0034602	-2.9331	0.0074747	0.0033576	0.0051656	-0.0065249	0.0037649	-1.7331	0.0031712	0.083084	0.2876
p32	anterior cingulate and medial prefrontal cortex	0.0015611	0.0041152	0.3793	0.00016245	0.70443	0.92553	-0.00085498	0.0029607	-0.2888	-0.00034459	0.77275	0.87369	-0.00085304	0.0039655	-0.2151	-0.00022646	0.82968	0.87848	0.0063728	0.0036578	1.7422	0.0030333	0.081471	0.15769	-0.0015724	0.0035033	-0.4488	-0.00021795	0.65355	0.85177	-0.0047978	0.0039115	-1.2266	0.0016925	0.21998	0.56566	-0.0095879	0.004066	-2.3581	0.0083387	0.018373	0.023455	-0.00039142	0.0040363	-0.097	-0.00022466	0.92275	0.96474
p32pr	anterior cingulate and medial prefrontal cortex	0.00012634	0.0040818	0.031	-7.9494e-05	0.97531	0.98533	-0.0074509	0.0034719	-2.146	0.0049602	0.031873	0.2899	-0.0020235	0.0025394	-0.7968	-8.3469e-05	0.42555	0.52827	-0.0024652	0.0027791	-0.8871	4.1556e-05	0.37505	0.49798	-0.0060095	0.0038825	-1.5479	0.0032711	0.12166	0.47003	-0.0062177	0.0040997	-1.5166	0.0037849	0.12937	0.40854	-0.01122	0.0029021	-3.8662	0.0078308	0.00011067	0.00029295	0.00067469	0.0031105	0.2169	-0.00042011	0.82828	0.90763
p47r	inferior frontal cortex	0.000176	0.0041148	0.0428	-5.4027e-05	0.96588	0.98533	-0.0017969	0.0033791	-0.5318	-0.0001477	0.59489	0.76259	-0.0060094	0.0038152	-1.5751	0.0029551	0.11523	0.21165	0.013431	0.0037315	3.5992	0.015334	0.00031949	0.0018317	-0.0018157	0.0035175	-0.5162	-0.00010431	0.60572	0.82849	-0.0053586	0.0039335	-1.3623	0.0026939	0.17311	0.47212	-0.012857	0.0041668	-3.0854	0.016342	0.0020335	0.0034208	0.0031212	0.0038886	0.8027	0.00057164	0.42217	0.67849
p9-46v	dorsolateral prefrontal cortex	0.0035091	0.0040833	0.8594	0.0010829	0.39014	0.78035	-0.0064701	0.0032148	-2.0126	0.0028488	0.044163	0.31797	-0.0030555	0.0030767	-0.9931	0.0002324	0.32067	0.43787	0.0052664	0.003371	1.5623	0.001769	0.11823	0.20864	-0.0087197	0.0033012	-2.6414	0.005739	0.0082587	0.14559	-0.00099395	0.0036295	-0.2739	-0.00032145	0.7842	0.88009	-0.0091558	0.0039203	-2.3355	0.0072103	0.019521	0.024744	0.0017259	0.0033053	0.5222	-0.00024965	0.60155	0.78665
pOFC	anterior cingulate and medial prefrontal cortex	0.0070952	0.0041229	1.7209	0.0047561	0.085273	0.37952	-0.005422	0.0030094	-1.8017	0.0018454	0.071599	0.40594	-0.0077921	0.0035874	-2.1721	0.0048382	0.029855	0.073615	-0.0053413	0.0032569	-1.64	0.0016218	0.10101	0.18366	-0.00091147	0.0029025	-0.314	-0.00031222	0.7535	0.91026	0.0066486	0.0040264	1.6513	0.0043011	0.098691	0.36326	-0.017661	0.0041137	-4.2932	0.029981	1.7645e-05	7.3861e-05	0.0057151	0.0040632	1.4066	0.0028144	0.15957	0.39861
s32	anterior cingulate and medial prefrontal cortex	-0.0021967	0.0040628	-0.5407	0.00034646	0.58872	0.87578	-0.0010113	0.0030202	-0.3348	-0.00034467	0.73774	0.85617	-0.0015447	0.004042	-0.3822	2.0767e-05	0.70233	0.78037	0.0053667	0.0037034	1.4491	0.0021651	0.14731	0.25254	0.0004004	0.0034716	0.1153	-0.00039978	0.90818	0.97305	0.00042106	0.0039071	0.1078	-0.00021122	0.91418	0.94519	-0.0072469	0.0040759	-1.778	0.0050632	0.07541	0.08537	-0.0011101	0.0041146	-0.2698	-2.6008e-05	0.78731	0.89101
s6-8	dorsolateral prefrontal cortex	0.002058	0.0039993	0.5146	0.00025365	0.60685	0.88696	0.0042018	0.0029124	1.4427	0.00079691	0.1491	0.47084	-0.0075301	0.003392	-2.22	0.0036507	0.026425	0.067951	0.0017799	0.0035968	0.4948	-0.0001807	0.62071	0.72082	0.0025709	0.0033119	0.7763	8.1904e-05	0.4376	0.75738	0.0091813	0.003853	2.3829	0.0077574	0.01718	0.14611	-0.010061	0.0036056	-2.7903	0.0073929	0.0052681	0.0077727	-0.00077825	0.0036685	-0.2121	-0.00038461	0.83199	0.90763
v23ab	posterior cingulate cortex	0.0015841	0.0041529	0.3814	0.00021374	0.70287	0.92553	-0.00062295	0.0036142	-0.1724	-0.00032309	0.86315	0.93034	-0.0038742	0.0030535	-1.2688	0.0005701	0.20453	0.32295	0.0042877	0.002375	1.8053	0.00085344	0.07103	0.14206	0.0011265	0.0035062	0.3213	-0.0002691	0.74799	0.90972	0.00040343	0.0039637	0.1018	-0.00010323	0.91893	0.94519	-0.013553	0.0039061	-3.4697	0.016477	0.00052141	0.0010665	0.001627	0.0038622	0.4213	-0.00014959	0.67357	0.81921
SE: standard error, p: uncorrected, p FDR: false discovery rate corrected, R2: estimate of variance explained by PRS in %. Significant results are bold (p FDR < 0.05).
[truncated: 6 more columns]
