# Supplementary material for: Grey and white matter microstructure is associated with polygenic risk for schizophrenia
Source: Mol Psychiatry. 2021 Aug 30;26(12):7709–18. doi: 10.1038/s41380-021-01260-5 (PMC8872982; doi:10.1038/s41380-021-01260-5)
Supplement: Supplementary file 16 — Table S15 [file 41380_2021_1260_MOESM16_ESM.xlsx]

## Sheet: S8
Supplementary Table 15: Top ten significant association between most predictive PRS and regional SA, FA, MD, Vol, IC, NDI, ODI, LGI
Surface Area								Fractional Anisotropy								Mean Diffusivity								Grey Matter Volume								Intrinsic Curvature								Neurite Density Index								Orientation Dispersion Index
Region	Area	Beta	SE	t statistic	R2	p	p FDR	Region	Area	Beta	SE	t statistic	R2	p	p FDR	Region	Area	Beta	SE	t statistic	R2	p	p FDR	Region	Area	Beta	SE	t statistic	R2	p	p FDR	Region	Area	Beta	SE	t statistic	R2	p	p FDR	Region	Area	Beta	SE	t statistic	R2	p	p FDR	Region	Area
d32	anterior cingulate and medial prefrontal cortex	-0.013228	0.0035226	-3.7553	0.016398	0.00017333	0.016925	VVC	ventral stream	-0.020152	0.003847	-5.2385	0.039801	1.6248e-07	2.9247e-05	47m	orbital and polar frontal cortex	0.03034	0.0038209	7.9404	0.083118	2.053e-15	3.6954e-13	PFcm	early auditory cortex	-0.014759	0.0035882	-4.1132	0.019835	3.9067e-05	0.0070321	1	early somatosensory and motor cortex	0.014793	0.0037696	3.9243	0.021326	8.7091e-05	0.0062616	A5	association auditory cortex	-0.025535	0.0035843	-7.1241	0.062548	1.0601e-12	1.9081e-10	PreS	medial temporal cortex
PFcm	early auditory cortex	-0.013077	0.0035015	-3.7348	0.014798	0.00018806	0.016925	AAIC	insular and frontal opercular cortex	-0.01608	0.0031826	-5.0525	0.017971	4.3751e-07	3.9376e-05	Pir	insular and frontal opercular cortex	0.021186	0.0031846	6.6525	0.032038	2.9071e-11	2.6164e-09									RI	early auditory cortex	-0.014399	0.0037141	-3.8767	0.017764	0.00010598	0.0062616	STSda	association auditory cortex	-0.022561	0.0033802	-6.6745	0.044246	2.5044e-11	2.2539e-09	a24pr	anterior cingulate and medial prefrontal cortex
								PH	MT+ Complex and Neighbouring Visual Areas	-0.016739	0.0034938	-4.7911	0.026561	1.663e-06	9.9782e-05	AAIC	insular and frontal opercular cortex	0.019479	0.0032385	6.0149	0.027807	1.8111e-09	1.0866e-07									5m	sensori-motor associated paracentral lobular and mid cingulate cortex	0.013136	0.0034285	3.8315	0.013953	0.00012751	0.0062616	FOP3	insular and frontal opercular cortex	-0.022405	0.0035262	-6.354	0.046808	2.1139e-10	1.2683e-08	AAIC	insular and frontal opercular cortex
								PIT	ventral stream	-0.017335	0.0037011	-4.6837	0.029229	2.8239e-06	0.00011061	a10p	orbital and polar frontal cortex	0.020762	0.0038157	5.4412	0.042043	5.3129e-08	2.3908e-06									PIT	ventral stream	0.014165	0.0037179	3.8099	0.017128	0.00013915	0.0062616	VVC	ventral stream	-0.021305	0.0033865	-6.291	0.04463	3.1776e-10	1.4299e-08	a10p	orbital and polar frontal cortex
								47m	orbital and polar frontal cortex	-0.018598	0.0039854	-4.6664	0.032552	3.0724e-06	0.00011061	FOP3	insular and frontal opercular cortex	0.018614	0.0035485	5.2456	0.030191	1.5633e-07	4.7051e-06									AVI	insular and frontal opercular cortex	0.014308	0.0039723	3.6019	0.019809	0.00031622	0.011384	OP1	posterior opercular cortex	-0.023929	0.0039184	-6.107	0.056017	1.0222e-09	3.68e-08	VVC	ventral stream
								13l	orbital and polar frontal cortex	-0.014548	0.0033571	-4.3334	0.016781	1.4707e-05	0.0004412	MI	insular and frontal opercular cortex	0.013334	0.0025422	5.245	0.011338	1.5684e-07	4.7051e-06									6mp	sensori-motor associated paracentral lobular and mid cingulate cortex	0.013239	0.0037899	3.4932	0.016538	0.00047762	0.014233	PCV	posterior cingulate cortex	-0.019899	0.0033329	-5.9705	0.028217	2.3793e-09	7.138e-08	47m	orbital and polar frontal cortex
								6r	premotor cortex	-0.017498	0.0041177	-4.2493	0.029775	2.1475e-05	0.00048793	10v	anterior cingulate and medial prefrontal cortex	0.011315	0.002223	5.0898	0.0073779	3.5964e-07	9.2478e-06									6ma	sensori-motor associated paracentral lobular and mid cingulate cortex	0.013637	0.0039486	3.4536	0.018457	0.00055352	0.014233	PFcm	early auditory cortex	-0.021251	0.0036418	-5.8353	0.040378	5.3987e-09	1.3882e-07	TE2a	lateral temporal cortex
								TE2a	lateral temporal cortex	-0.013788	0.0032465	-4.2471	0.01551	2.1686e-05	0.00048793	52	early auditory cortex	0.016918	0.0033567	5.04	0.025579	4.6707e-07	1.0509e-05									TPOJ2	sensory "bridge" regions of the temporal-parietal-occipital junction	0.013096	0.0038562	3.3962	0.015673	0.00068367	0.015383	PFop	inferior parietal cortex	-0.020962	0.0036486	-5.7452	0.035027	9.2295e-09	2.0766e-07	a9-46v	dorsolateral prefrontal cortex
								a9-46v	dorsolateral prefrontal cortex	-0.0141	0.003376	-4.1766	0.015029	2.964e-05	0.00056312	11l	orbital and polar frontal cortex	0.018968	0.0038193	4.9664	0.033889	6.8393e-07	1.3679e-05									OP1	posterior opercular cortex	-0.011424	0.0034495	-3.3117	0.010039	0.00092796	0.018559	7m	posterior cingulate cortex	-0.015716	0.0027705	-5.6724	0.015374	1.4148e-08	2.8296e-07	PH	MT+ Complex and Neighbouring Visual Areas
								p10p	orbital and polar frontal cortex	-0.013717	0.0033093	-4.1448	0.014012	3.4056e-05	0.00056312	IFSa	inferior frontal cortex	0.017788	0.0036142	4.9218	0.027518	8.598e-07	1.5476e-05									FEF	premotor cortex	0.013148	0.0040251	3.2666	0.017074	0.0010893	0.019607	7Pm	superior parietal and IPS cortex	-0.02006	0.0035912	-5.5858	0.030565	2.3368e-08	4.2063e-07	PHT	lateral temporal cortex
SE: standard error, p: uncorrected, p FDR: false discovery rate corrected, R2: estimate of variance explained by PRS in %.
[truncated: 14 more columns]
